# Supplementary material for: 4′-(4-Chloro­phen­yl)-3′-(4-meth­oxy­phen­yl)-3,4-dihydro-1H,4′H-spiro­[acridine-2,5′-isoxazol]-1-one
Source: Acta Crystallogr Sect E Struct Rep Online. 2012 Oct 20;68(Pt 11):o3177. doi: 10.1107/S1600536812042523 (PMC3515270; doi:10.1107/S1600536812042523)
Supplement: Supplementary file 1 [file e-68-o3177-sup1.cif]

##############################################################################
#                                                                            #
# This CIF contains the data in a paper accepted for publication in          #
# Acta Crystallographica Section E. It conforms to the requirements of       #
# Notes for Authors for Acta Crystallographica Section E, and has been       #
# peer reviewed under the auspices of the IUCr Commission on Journals.       #
#                                                                            #
# Full details of the Crystallographic Information File format               #
# are given in the paper "The Crystallographic Information File (CIF):       #
# a New Standard Archive File for Crystallography" by S. R. Hall, F. H.      #
# Allen and I. D. Brown [Acta Cryst. (1991), A47, 655-685].                  #
#                                                                            #
# The current version of the core CIF dictionary is obtainable from          #
# ftp://ftp.iucr.org/pub/cif_core.dic.                                       #
#                                                                            #
# Software is freely available for graphical display of the structure(s)     #
# in this CIF. For information consult the CIF software page                 #
# http://www.iucr.org/resources/cif/software.                                #
#                                                                            #
# This file may be used for bona fide research purposes within the           #
# scientific community so long as proper attribution is given to the journal # 
# article from which it was obtained.                                        #
#                                                                            #
##############################################################################
data_global
_audit_creation_method     SHELXL-97
_journal_date_recd_electronic     2012-09-25
_journal_date_accepted     2012-10-11
_journal_name_full     'Acta Crystallographica, Section E'
_journal_year     2012
_journal_volume     68
_journal_issue     11
_journal_page_first     o3177
_journal_page_last     o3177
_journal_paper_category     QO
_journal_paper_doi     10.1107/S1600536812042523
_journal_coeditor_code     PV2592
_publ_contact_author_name     'Krishnan Sethusankar'
_publ_contact_author_address
;
   Department of Physics
   RKM Vivekananda College (Autonomous)
   Chennai - 600 004
   India.
;
_publ_contact_author_email     'ksethusankar@yahoo.co.in'
_publ_contact_author_fax     '044 091 2499 3057'
_publ_contact_author_phone     '044 091 24484170'
_publ_section_title
;\
4'-(4-Chlorophenyl)-3'-(4-methoxyphenyl)-3,4-dihydro-1<i>H</i>,4'<i>H</i>-\
spiro[acridine-2,5'-isoxazol]-1-one
;
loop_
    _publ_author_name
    _publ_author_address
    'Ponmudisettu Narayanan'
;  Department of Physics
   RKM Vivekananda College (Autonomous)
   Chennai 600 004
   India
;
    'Shanmugavel Uma Maheswari'
;
   Department of Chemistry
   School of Organic Chemistry
   Madurai Kamaraj University
   Madurai 625 021
   India
;
    'Krishnan Sethusankar'
;  Department of Physics
   RKM Vivekananda College (Autonomous)
   Chennai 600 004
   India
;
data_I
_audit_creation_method     SHELXL-97
_chemical_name_systematic
;
4'-(4-Chlorophenyl)-3'-(4-methoxyphenyl)-3,4-dihydro-1<i>H</i>,4'<i>H</i>-
spiro[acridine-2,5'-isoxazol]-1-one
;
_chemical_name_common     ?
_chemical_formula_moiety     'C28 H21 Cl N2 O3'
_chemical_formula_sum     'C28 H21 Cl N2 O3'
_chemical_formula_iupac     'C28 H21 Cl N2 O3'
_chemical_formula_weight     468.92
_chemical_melting_point     ?
_symmetry_cell_setting     monoclinic
_symmetry_space_group_name_H-M     'P 21/n'
_symmetry_space_group_name_Hall     '-P 2yn'
loop_
    _symmetry_equiv_pos_as_xyz
    'x, y, z'
    '-x+1/2, y+1/2, -z+1/2'
    '-x, -y, -z'
    'x-1/2, -y-1/2, z-1/2'
_cell_length_a     12.1626(4)
_cell_length_b     16.2747(6)
_cell_length_c     12.1960(4)
_cell_angle_alpha     90.00
_cell_angle_beta     107.704(2)
_cell_angle_gamma     90.00
_cell_volume     2299.78(14)
_cell_formula_units_Z     4
_cell_measurement_reflns_used     4288
_cell_measurement_theta_min     2.07
_cell_measurement_theta_max     25.49
_cell_measurement_temperature     293(2)
_exptl_crystal_description     block
_exptl_crystal_colour     colourless
_exptl_crystal_size_max     0.35
_exptl_crystal_size_mid     0.30
_exptl_crystal_size_min     0.25
_exptl_crystal_density_diffrn     1.354
_exptl_crystal_density_meas     ?
_exptl_crystal_density_method     'not measured'
_exptl_crystal_F_000     976
_exptl_absorpt_coefficient_mu     0.200
_exptl_absorpt_correction_type     multi-scan
_exptl_absorpt_process_details     '(SADABS; Bruker, 2008)'
_exptl_absorpt_correction_T_min     0.932
_exptl_absorpt_correction_T_max     0.951
_exptl_special_details     ?
_diffrn_ambient_temperature     293(2)
_diffrn_radiation_type     MoK\a
_diffrn_radiation_wavelength     0.71073
_diffrn_radiation_source     'fine-focus sealed tube'
_diffrn_radiation_monochromator     graphite
_diffrn_measurement_device_type     'Bruker Kappa APEXII CCD diffractometer'
_diffrn_measurement_method     '\w & \f scans'
_diffrn_detector_area_resol_mean     ?
_diffrn_reflns_number     21438
_diffrn_reflns_av_R_equivalents     0.0223
_diffrn_reflns_av_sigmaI/netI     0.0183
_diffrn_reflns_theta_min     2.07
_diffrn_reflns_theta_max     25.49
_diffrn_reflns_theta_full     25.49
_diffrn_measured_fraction_theta_max     1.000
_diffrn_measured_fraction_theta_full     1.000
_diffrn_reflns_limit_h_min     -14
_diffrn_reflns_limit_h_max     14
_diffrn_reflns_limit_k_min     -19
_diffrn_reflns_limit_k_max     12
_diffrn_reflns_limit_l_min     -14
_diffrn_reflns_limit_l_max     14
_diffrn_standards_number     ?
_diffrn_standards_interval_count     ?
_diffrn_standards_interval_time     ?
_diffrn_standards_decay_%     ?
_refine_special_details
;
Refinement of <i>F</i>^2^ against ALL reflections. The weighted <i>R</i>-factor
<i>wR</i> and goodness of fit <i>S</i> are based on <i>F</i>^2^, conventional
<i>R</i>-factors <i>R</i> are based on <i>F</i>, with <i>F</i> set to zero for
negative <i>F</i>^2^. The threshold expression of <i>F</i>^2^ >
\s(<i>F</i>^2^) is used only for calculating <i>R</i>-factors(gt) <i>etc</i>.
and is not relevant to the choice of reflections for refinement.
<i>R</i>-factors based on <i>F</i>^2^ are statistically about twice as large
as those based on <i>F</i>, and <i>R</i>- factors based on ALL data will be
even larger.
;
_reflns_number_total     4288
_reflns_number_gt     3335
_reflns_threshold_expression     >2sigma(I)
_refine_ls_structure_factor_coef     Fsqd
_refine_ls_matrix_type     full
_refine_ls_R_factor_all     0.0516
_refine_ls_R_factor_gt     0.0367
_refine_ls_wR_factor_gt     0.0955
_refine_ls_wR_factor_ref     0.1075
_refine_ls_goodness_of_fit_ref     1.040
_refine_ls_restrained_S_all     1.040
_refine_ls_number_reflns     4288
_refine_ls_number_parameters     308
_refine_ls_number_restraints     0
_refine_ls_hydrogen_treatment     constr
_refine_ls_weighting_scheme     calc
_refine_ls_weighting_details
         'calc w=1/[\s^2^(Fo^2^)+(0.0500P)^2^+0.5964P] where P=(Fo^2^+2Fc^2^)/3'
_atom_sites_solution_hydrogens     geom
_atom_sites_solution_primary     direct
_atom_sites_solution_secondary     difmap
_refine_ls_shift/su_max     0.000
_refine_ls_shift/su_mean     0.000
_refine_diff_density_max     0.164
_refine_diff_density_min     -0.323
_refine_ls_extinction_method     none
_refine_ls_extinction_coef     ?
loop_
    _atom_type_symbol
    _atom_type_description
    _atom_type_scat_dispersion_real
    _atom_type_scat_dispersion_imag
    _atom_type_scat_source
    'C' 'C' 0.0033 0.0016
                         'International Tables Vol C Tables 4.2.6.8 and 6.1.1.4'
    'H' 'H' 0.0000 0.0000
                         'International Tables Vol C Tables 4.2.6.8 and 6.1.1.4'
    'N' 'N' 0.0061 0.0033
                         'International Tables Vol C Tables 4.2.6.8 and 6.1.1.4'
    'O' 'O' 0.0106 0.0060
                         'International Tables Vol C Tables 4.2.6.8 and 6.1.1.4'
    'Cl' 'Cl' 0.1484 0.1585
                         'International Tables Vol C Tables 4.2.6.8 and 6.1.1.4'
_computing_data_collection     'APEX2 (Bruker, 2008)'
_computing_cell_refinement     'SAINT (Bruker, 2008)'
_computing_data_reduction     'SAINT (Bruker, 2008)'
_computing_structure_solution     'SHELXS97 (Sheldrick, 2008)'
_computing_structure_refinement     'SHELXL97 (Sheldrick, 2008)'
_computing_molecular_graphics     'ORTEP3 (Farrugia, 1997)'
_computing_publication_material
                         'SHELXL-97 (Sheldrick, 2008) and  PLATON  (Spek, 2009)'
loop_
    _atom_site_type_symbol
    _atom_site_label
    _atom_site_fract_x
    _atom_site_fract_y
    _atom_site_fract_z
    _atom_site_U_iso_or_equiv
    _atom_site_adp_type
    _atom_site_calc_flag
    _atom_site_refinement_flags
    _atom_site_occupancy
    _atom_site_symmetry_multiplicity
    _atom_site_disorder_assembly
    _atom_site_disorder_group
    C C1 0.51626(16) 0.61689(10) 0.26429(14) 0.0516(4) Uani d . 1 1 . .
    C C2 0.5366(2) 0.70100(12) 0.29072(18) 0.0739(6) Uani d . 1 1 . .
    H H2 0.5095 0.7251 0.3467 0.089 Uiso calc R 1 1 . .
    C C3 0.5955(2) 0.74654(13) 0.2347(2) 0.0889(8) Uani d . 1 1 . .
    H H3 0.6092 0.8018 0.2531 0.107 Uiso calc R 1 1 . .
    C C4 0.6362(2) 0.71204(13) 0.1497(2) 0.0869(7) Uani d . 1 1 . .
    H H4 0.6762 0.7446 0.1120 0.104 Uiso calc R 1 1 . .
    C C5 0.61798(19) 0.63173(12) 0.12133(17) 0.0660(5) Uani d . 1 1 . .
    H H5 0.6451 0.6094 0.0642 0.079 Uiso calc R 1 1 . .
    C C6 0.55787(15) 0.58187(10) 0.17851(14) 0.0482(4) Uani d . 1 1 . .
    C C7 0.54119(14) 0.49764(10) 0.15899(13) 0.0446(4) Uani d . 1 1 . .
    H H7 0.5686 0.4720 0.1043 0.054 Uiso calc R 1 1 . .
    C C8 0.48489(13) 0.45288(9) 0.21986(13) 0.0423(4) Uani d . 1 1 . .
    C C9 0.44077(14) 0.49391(10) 0.30074(14) 0.0475(4) Uani d . 1 1 . .
    C C10 0.37302(18) 0.44738(11) 0.36349(18) 0.0627(5) Uani d . 1 1 . .
    H H10A 0.2916 0.4526 0.3218 0.075 Uiso calc R 1 1 . .
    H H10B 0.3857 0.4719 0.4388 0.075 Uiso calc R 1 1 . .
    C C11 0.40392(17) 0.35664(11) 0.37858(16) 0.0567(5) Uani d . 1 1 . .
    H H11A 0.4803 0.3508 0.4333 0.068 Uiso calc R 1 1 . .
    H H11B 0.3497 0.3288 0.4100 0.068 Uiso calc R 1 1 . .
    C C12 0.40180(14) 0.31634(10) 0.26607(14) 0.0467(4) Uani d . 1 1 . .
    C C13 0.48103(15) 0.36219(10) 0.21037(14) 0.0468(4) Uani d . 1 1 . .
    C C14 0.42268(14) 0.22334(10) 0.26635(14) 0.0448(4) Uani d . 1 1 . .
    H H14 0.5013 0.2130 0.2640 0.054 Uiso calc R 1 1 . .
    C C15 0.33752(14) 0.20169(10) 0.15118(14) 0.0449(4) Uani d . 1 1 . .
    C C16 0.33480(13) 0.12310(10) 0.09231(13) 0.0435(4) Uani d . 1 1 . .
    C C17 0.26043(14) 0.10992(11) -0.01813(14) 0.0501(4) Uani d . 1 1 . .
    H H17 0.2099 0.1513 -0.0549 0.060 Uiso calc R 1 1 . .
    C C18 0.26084(16) 0.03676(12) -0.07315(16) 0.0584(5) Uani d . 1 1 . .
    H H18 0.2120 0.0296 -0.1477 0.070 Uiso calc R 1 1 . .
    C C19 0.33278(15) -0.02670(11) -0.01948(15) 0.0536(4) Uani d . 1 1 . .
    C C20 0.40733(16) -0.01496(11) 0.08936(15) 0.0540(4) Uani d . 1 1 . .
    H H20 0.4568 -0.0569 0.1262 0.065 Uiso calc R 1 1 . .
    C C21 0.40808(15) 0.05969(10) 0.14348(14) 0.0506(4) Uani d . 1 1 . .
    H H21 0.4595 0.0675 0.2167 0.061 Uiso calc R 1 1 . .
    C C22 0.3844(2) -0.16692(15) -0.0262(2) 0.0926(8) Uani d . 1 1 . .
    H H22A 0.4657 -0.1559 -0.0048 0.139 Uiso calc R 1 1 . .
    H H22B 0.3664 -0.2130 -0.0777 0.139 Uiso calc R 1 1 . .
    H H22C 0.3628 -0.1792 0.0415 0.139 Uiso calc R 1 1 . .
    C C23 0.40203(13) 0.17522(10) 0.36436(14) 0.0443(4) Uani d . 1 1 . .
    C C24 0.49351(14) 0.14896(10) 0.45562(14) 0.0499(4) Uani d . 1 1 . .
    H H24 0.5685 0.1620 0.4575 0.060 Uiso calc R 1 1 . .
    C C25 0.47519(15) 0.10362(11) 0.54396(15) 0.0548(4) Uani d . 1 1 . .
    H H25 0.5374 0.0858 0.6047 0.066 Uiso calc R 1 1 . .
    C C26 0.36501(15) 0.08517(10) 0.54149(15) 0.0516(4) Uani d . 1 1 . .
    C C27 0.27278(16) 0.11154(13) 0.45300(17) 0.0649(5) Uani d . 1 1 . .
    H H27 0.1979 0.0993 0.4525 0.078 Uiso calc R 1 1 . .
    C C28 0.29163(16) 0.15627(13) 0.36468(16) 0.0629(5) Uani d . 1 1 . .
    H H28 0.2290 0.1740 0.3043 0.075 Uiso calc R 1 1 . .
    N N1 0.45730(13) 0.57296(9) 0.32294(13) 0.0543(4) Uani d . 1 1 . .
    N N2 0.26411(13) 0.25830(9) 0.10843(13) 0.0567(4) Uani d . 1 1 . .
    O O1 0.53811(14) 0.32611(8) 0.16053(13) 0.0750(4) Uani d . 1 1 . .
    O O2 0.28725(10) 0.32714(7) 0.18368(12) 0.0614(3) Uani d . 1 1 . .
    O O3 0.32257(13) -0.09704(10) -0.08155(13) 0.0823(5) Uani d . 1 1 . .
    Cl Cl1 0.34045(5) 0.02721(3) 0.65159(4) 0.07358(18) Uani d . 1 1 . .
loop_
    _atom_site_aniso_label
    _atom_site_aniso_U_11
    _atom_site_aniso_U_22
    _atom_site_aniso_U_33
    _atom_site_aniso_U_12
    _atom_site_aniso_U_13
    _atom_site_aniso_U_23
    C1 0.0578(10) 0.0442(9) 0.0463(9) 0.0045(8) 0.0059(8) 0.0001(7)
    C2 0.1067(18) 0.0453(10) 0.0647(12) 0.0030(11) 0.0186(12) -0.0045(9)
    C3 0.137(2) 0.0438(11) 0.0812(15) -0.0120(12) 0.0265(15) 0.0027(11)
    C4 0.127(2) 0.0545(12) 0.0821(15) -0.0121(13) 0.0364(15) 0.0165(11)
    C5 0.0846(14) 0.0557(11) 0.0584(11) 0.0003(10) 0.0227(10) 0.0138(9)
    C6 0.0507(10) 0.0461(9) 0.0416(9) 0.0040(7) 0.0051(7) 0.0063(7)
    C7 0.0449(9) 0.0482(9) 0.0384(8) 0.0044(7) 0.0092(7) -0.0006(7)
    C8 0.0390(8) 0.0452(8) 0.0417(8) 0.0003(7) 0.0105(7) -0.0056(7)
    C9 0.0452(9) 0.0477(9) 0.0496(9) 0.0029(7) 0.0143(8) -0.0076(7)
    C10 0.0665(12) 0.0602(11) 0.0751(13) -0.0034(9) 0.0417(10) -0.0148(9)
    C11 0.0616(11) 0.0570(10) 0.0628(11) -0.0077(9) 0.0357(9) -0.0076(9)
    C12 0.0406(9) 0.0476(9) 0.0516(9) -0.0028(7) 0.0136(7) -0.0040(7)
    C13 0.0507(10) 0.0457(9) 0.0468(9) -0.0013(7) 0.0190(8) -0.0074(7)
    C14 0.0361(8) 0.0471(9) 0.0490(9) -0.0031(7) 0.0096(7) -0.0035(7)
    C15 0.0394(9) 0.0471(9) 0.0455(9) -0.0047(7) 0.0088(7) 0.0034(7)
    C16 0.0407(8) 0.0482(9) 0.0402(8) -0.0073(7) 0.0103(7) 0.0022(7)
    C17 0.0426(9) 0.0595(10) 0.0442(9) -0.0054(8) 0.0071(7) 0.0054(8)
    C18 0.0496(10) 0.0785(13) 0.0425(9) -0.0111(9) 0.0072(8) -0.0092(9)
    C19 0.0459(10) 0.0649(11) 0.0532(10) -0.0096(8) 0.0201(8) -0.0163(8)
    C20 0.0530(10) 0.0543(10) 0.0548(10) 0.0026(8) 0.0164(9) -0.0035(8)
    C21 0.0498(10) 0.0554(10) 0.0409(9) 0.0001(8) 0.0054(7) -0.0026(7)
    C22 0.0970(18) 0.0700(14) 0.119(2) 0.0041(13) 0.0450(16) -0.0304(14)
    C23 0.0385(9) 0.0451(8) 0.0451(9) -0.0041(7) 0.0064(7) -0.0032(7)
    C24 0.0374(9) 0.0579(10) 0.0500(9) -0.0025(7) 0.0068(7) -0.0049(8)
    C25 0.0474(10) 0.0636(11) 0.0457(9) 0.0054(8) 0.0028(8) 0.0030(8)
    C26 0.0548(11) 0.0492(9) 0.0475(9) -0.0035(8) 0.0107(8) 0.0014(7)
    C27 0.0425(10) 0.0825(13) 0.0650(12) -0.0124(9) 0.0093(9) 0.0169(10)
    C28 0.0406(10) 0.0816(13) 0.0578(11) -0.0067(9) 0.0020(8) 0.0187(10)
    N1 0.0617(9) 0.0479(8) 0.0527(8) 0.0059(7) 0.0166(7) -0.0077(7)
    N2 0.0490(9) 0.0519(8) 0.0615(9) -0.0005(7) 0.0056(7) -0.0015(7)
    O1 0.1038(11) 0.0492(7) 0.0994(11) -0.0016(7) 0.0715(9) -0.0109(7)
    O2 0.0469(7) 0.0501(7) 0.0803(9) 0.0050(5) 0.0088(6) -0.0060(6)
    O3 0.0778(10) 0.0812(10) 0.0823(10) -0.0009(8) 0.0162(8) -0.0380(8)
    Cl1 0.0750(4) 0.0798(4) 0.0645(3) -0.0019(3) 0.0190(3) 0.0220(3)
_geom_special_details
;
All e.s.d.'s (except the e.s.d. in the dihedral angle between two l.s. planes)
are estimated using the full covariance matrix. The cell e.s.d.'s are taken
into account individually in the estimation of e.s.d.'s in distances, angles
and torsion angles; correlations between e.s.d.'s in cell parameters are only
used when they are defined by crystal symmetry. An approximate (isotropic)
treatment of cell e.s.d.'s is used for estimating e.s.d.'s involving l.s.
planes.
;
loop_
    _geom_bond_atom_site_label_1
    _geom_bond_atom_site_label_2
    _geom_bond_site_symmetry_2
    _geom_bond_distance
    _geom_bond_publ_flag
    C1 N1 . 1.360(2) ?
    C1 C2 . 1.411(3) ?
    C1 C6 . 1.413(2) ?
    C2 C3 . 1.352(3) ?
    C2 H2 . 0.9300 ?
    C3 C4 . 1.395(3) ?
    C3 H3 . 0.9300 ?
    C4 C5 . 1.353(3) ?
    C4 H4 . 0.9300 ?
    C5 C6 . 1.410(3) ?
    C5 H5 . 0.9300 ?
    C6 C7 . 1.396(2) ?
    C7 C8 . 1.364(2) ?
    C7 H7 . 0.9300 ?
    C8 C9 . 1.424(2) ?
    C8 C13 . 1.480(2) ?
    C9 N1 . 1.317(2) ?
    C9 C10 . 1.491(3) ?
    C10 C11 . 1.521(3) ?
    C10 H10A . 0.9700 ?
    C10 H10B . 0.9700 ?
    C11 C12 . 1.514(2) ?
    C11 H11A . 0.9700 ?
    C11 H11B . 0.9700 ?
    C12 O2 . 1.460(2) ?
    C12 C13 . 1.531(2) ?
    C12 C14 . 1.535(2) ?
    C13 O1 . 1.2053(19) ?
    C14 C15 . 1.512(2) ?
    C14 C23 . 1.513(2) ?
    C14 H14 . 0.9800 ?
    C15 N2 . 1.279(2) ?
    C15 C16 . 1.462(2) ?
    C16 C21 . 1.382(2) ?
    C16 C17 . 1.392(2) ?
    C17 C18 . 1.367(3) ?
    C17 H17 . 0.9300 ?
    C18 C19 . 1.383(3) ?
    C18 H18 . 0.9300 ?
    C19 O3 . 1.357(2) ?
    C19 C20 . 1.374(3) ?
    C20 C21 . 1.381(2) ?
    C20 H20 . 0.9300 ?
    C21 H21 . 0.9300 ?
    C22 O3 . 1.416(3) ?
    C22 H22A . 0.9600 ?
    C22 H22B . 0.9600 ?
    C22 H22C . 0.9600 ?
    C23 C28 . 1.379(2) ?
    C23 C24 . 1.381(2) ?
    C24 C25 . 1.379(2) ?
    C24 H24 . 0.9300 ?
    C25 C26 . 1.365(3) ?
    C25 H25 . 0.9300 ?
    C26 C27 . 1.368(3) ?
    C26 Cl1 . 1.7396(18) ?
    C27 C28 . 1.376(3) ?
    C27 H27 . 0.9300 ?
    C28 H28 . 0.9300 ?
    N2 O2 . 1.4210(18) ?
loop_
    _geom_angle_atom_site_label_1
    _geom_angle_atom_site_label_2
    _geom_angle_atom_site_label_3
    _geom_angle_site_symmetry_1
    _geom_angle_site_symmetry_3
    _geom_angle
    _geom_angle_publ_flag
    N1 C1 C2 . . 118.29(17) ?
    N1 C1 C6 . . 122.83(15) ?
    C2 C1 C6 . . 118.88(18) ?
    C3 C2 C1 . . 120.0(2) ?
    C3 C2 H2 . . 120.0 ?
    C1 C2 H2 . . 120.0 ?
    C2 C3 C4 . . 121.1(2) ?
    C2 C3 H3 . . 119.4 ?
    C4 C3 H3 . . 119.4 ?
    C5 C4 C3 . . 120.7(2) ?
    C5 C4 H4 . . 119.6 ?
    C3 C4 H4 . . 119.6 ?
    C4 C5 C6 . . 119.9(2) ?
    C4 C5 H5 . . 120.0 ?
    C6 C5 H5 . . 120.0 ?
    C7 C6 C5 . . 123.44(17) ?
    C7 C6 C1 . . 117.14(15) ?
    C5 C6 C1 . . 119.35(16) ?
    C8 C7 C6 . . 120.19(15) ?
    C8 C7 H7 . . 119.9 ?
    C6 C7 H7 . . 119.9 ?
    C7 C8 C9 . . 118.93(15) ?
    C7 C8 C13 . . 119.96(14) ?
    C9 C8 C13 . . 120.80(15) ?
    N1 C9 C8 . . 122.28(16) ?
    N1 C9 C10 . . 117.66(15) ?
    C8 C9 C10 . . 120.06(15) ?
    C9 C10 C11 . . 113.61(15) ?
    C9 C10 H10A . . 108.8 ?
    C11 C10 H10A . . 108.8 ?
    C9 C10 H10B . . 108.8 ?
    C11 C10 H10B . . 108.8 ?
    H10A C10 H10B . . 107.7 ?
    C12 C11 C10 . . 112.05(15) ?
    C12 C11 H11A . . 109.2 ?
    C10 C11 H11A . . 109.2 ?
    C12 C11 H11B . . 109.2 ?
    C10 C11 H11B . . 109.2 ?
    H11A C11 H11B . . 107.9 ?
    O2 C12 C11 . . 108.75(14) ?
    O2 C12 C13 . . 103.51(13) ?
    C11 C12 C13 . . 110.57(13) ?
    O2 C12 C14 . . 104.06(12) ?
    C11 C12 C14 . . 117.92(14) ?
    C13 C12 C14 . . 110.82(13) ?
    O1 C13 C8 . . 121.04(15) ?
    O1 C13 C12 . . 121.54(15) ?
    C8 C13 C12 . . 117.42(14) ?
    C15 C14 C23 . . 112.46(13) ?
    C15 C14 C12 . . 99.30(13) ?
    C23 C14 C12 . . 116.44(13) ?
    C15 C14 H14 . . 109.4 ?
    C23 C14 H14 . . 109.4 ?
    C12 C14 H14 . . 109.4 ?
    N2 C15 C16 . . 121.43(14) ?
    N2 C15 C14 . . 114.02(14) ?
    C16 C15 C14 . . 124.54(14) ?
    C21 C16 C17 . . 117.51(15) ?
    C21 C16 C15 . . 121.08(14) ?
    C17 C16 C15 . . 121.40(15) ?
    C18 C17 C16 . . 120.71(17) ?
    C18 C17 H17 . . 119.6 ?
    C16 C17 H17 . . 119.6 ?
    C17 C18 C19 . . 120.95(16) ?
    C17 C18 H18 . . 119.5 ?
    C19 C18 H18 . . 119.5 ?
    O3 C19 C20 . . 125.29(18) ?
    O3 C19 C18 . . 115.38(16) ?
    C20 C19 C18 . . 119.33(16) ?
    C19 C20 C21 . . 119.37(17) ?
    C19 C20 H20 . . 120.3 ?
    C21 C20 H20 . . 120.3 ?
    C20 C21 C16 . . 122.09(16) ?
    C20 C21 H21 . . 119.0 ?
    C16 C21 H21 . . 119.0 ?
    O3 C22 H22A . . 109.5 ?
    O3 C22 H22B . . 109.5 ?
    H22A C22 H22B . . 109.5 ?
    O3 C22 H22C . . 109.5 ?
    H22A C22 H22C . . 109.5 ?
    H22B C22 H22C . . 109.5 ?
    C28 C23 C24 . . 118.38(16) ?
    C28 C23 C14 . . 120.92(14) ?
    C24 C23 C14 . . 120.70(14) ?
    C25 C24 C23 . . 120.90(16) ?
    C25 C24 H24 . . 119.6 ?
    C23 C24 H24 . . 119.6 ?
    C26 C25 C24 . . 119.44(16) ?
    C26 C25 H25 . . 120.3 ?
    C24 C25 H25 . . 120.3 ?
    C25 C26 C27 . . 120.84(17) ?
    C25 C26 Cl1 . . 120.02(14) ?
    C27 C26 Cl1 . . 119.15(14) ?
    C26 C27 C28 . . 119.46(17) ?
    C26 C27 H27 . . 120.3 ?
    C28 C27 H27 . . 120.3 ?
    C27 C28 C23 . . 120.98(16) ?
    C27 C28 H28 . . 119.5 ?
    C23 C28 H28 . . 119.5 ?
    C9 N1 C1 . . 118.51(15) ?
    C15 N2 O2 . . 109.16(13) ?
    N2 O2 C12 . . 108.05(11) ?
    C19 O3 C22 . . 117.80(17) ?
loop_
    _geom_torsion_atom_site_label_1
    _geom_torsion_atom_site_label_2
    _geom_torsion_atom_site_label_3
    _geom_torsion_atom_site_label_4
    _geom_torsion_site_symmetry_1
    _geom_torsion_site_symmetry_2
    _geom_torsion_site_symmetry_3
    _geom_torsion_site_symmetry_4
    _geom_torsion
    _geom_torsion_publ_flag
    N1 C1 C2 C3 . . . . 179.6(2) ?
    C6 C1 C2 C3 . . . . -0.3(3) ?
    C1 C2 C3 C4 . . . . 0.6(4) ?
    C2 C3 C4 C5 . . . . -0.3(4) ?
    C3 C4 C5 C6 . . . . -0.4(4) ?
    C4 C5 C6 C7 . . . . -176.28(19) ?
    C4 C5 C6 C1 . . . . 0.6(3) ?
    N1 C1 C6 C7 . . . . -3.1(2) ?
    C2 C1 C6 C7 . . . . 176.80(17) ?
    N1 C1 C6 C5 . . . . 179.79(17) ?
    C2 C1 C6 C5 . . . . -0.3(3) ?
    C5 C6 C7 C8 . . . . 178.18(16) ?
    C1 C6 C7 C8 . . . . 1.2(2) ?
    C6 C7 C8 C9 . . . . 1.8(2) ?
    C6 C7 C8 C13 . . . . -171.81(15) ?
    C7 C8 C9 N1 . . . . -3.4(2) ?
    C13 C8 C9 N1 . . . . 170.19(16) ?
    C7 C8 C9 C10 . . . . 176.47(16) ?
    C13 C8 C9 C10 . . . . -10.0(2) ?
    N1 C9 C10 C11 . . . . -152.60(17) ?
    C8 C9 C10 C11 . . . . 27.5(3) ?
    C9 C10 C11 C12 . . . . -50.9(2) ?
    C10 C11 C12 O2 . . . . -57.63(19) ?
    C10 C11 C12 C13 . . . . 55.4(2) ?
    C10 C11 C12 C14 . . . . -175.68(14) ?
    C7 C8 C13 O1 . . . . 8.9(3) ?
    C9 C8 C13 O1 . . . . -164.63(17) ?
    C7 C8 C13 C12 . . . . -171.04(14) ?
    C9 C8 C13 C12 . . . . 15.5(2) ?
    O2 C12 C13 O1 . . . . -101.47(19) ?
    C11 C12 C13 O1 . . . . 142.22(18) ?
    C14 C12 C13 O1 . . . . 9.6(2) ?
    O2 C12 C13 C8 . . . . 78.44(16) ?
    C11 C12 C13 C8 . . . . -37.9(2) ?
    C14 C12 C13 C8 . . . . -170.53(14) ?
    O2 C12 C14 C15 . . . . 21.30(15) ?
    C11 C12 C14 C15 . . . . 141.81(15) ?
    C13 C12 C14 C15 . . . . -89.36(15) ?
    O2 C12 C14 C23 . . . . -99.62(15) ?
    C11 C12 C14 C23 . . . . 20.9(2) ?
    C13 C12 C14 C23 . . . . 149.71(14) ?
    C23 C14 C15 N2 . . . . 109.13(17) ?
    C12 C14 C15 N2 . . . . -14.64(18) ?
    C23 C14 C15 C16 . . . . -69.6(2) ?
    C12 C14 C15 C16 . . . . 166.66(15) ?
    N2 C15 C16 C21 . . . . -174.46(16) ?
    C14 C15 C16 C21 . . . . 4.1(2) ?
    N2 C15 C16 C17 . . . . 7.0(2) ?
    C14 C15 C16 C17 . . . . -174.36(15) ?
    C21 C16 C17 C18 . . . . -0.1(2) ?
    C15 C16 C17 C18 . . . . 178.42(16) ?
    C16 C17 C18 C19 . . . . 1.7(3) ?
    C17 C18 C19 O3 . . . . 177.97(17) ?
    C17 C18 C19 C20 . . . . -2.0(3) ?
    O3 C19 C20 C21 . . . . -179.31(17) ?
    C18 C19 C20 C21 . . . . 0.7(3) ?
    C19 C20 C21 C16 . . . . 0.9(3) ?
    C17 C16 C21 C20 . . . . -1.2(3) ?
    C15 C16 C21 C20 . . . . -179.77(16) ?
    C15 C14 C23 C28 . . . . -36.3(2) ?
    C12 C14 C23 C28 . . . . 77.3(2) ?
    C15 C14 C23 C24 . . . . 143.45(15) ?
    C12 C14 C23 C24 . . . . -102.91(18) ?
    C28 C23 C24 C25 . . . . 1.2(3) ?
    C14 C23 C24 C25 . . . . -178.64(15) ?
    C23 C24 C25 C26 . . . . -0.6(3) ?
    C24 C25 C26 C27 . . . . -0.4(3) ?
    C24 C25 C26 Cl1 . . . . 179.40(13) ?
    C25 C26 C27 C28 . . . . 0.9(3) ?
    Cl1 C26 C27 C28 . . . . -178.95(16) ?
    C26 C27 C28 C23 . . . . -0.3(3) ?
    C24 C23 C28 C27 . . . . -0.7(3) ?
    C14 C23 C28 C27 . . . . 179.10(18) ?
    C8 C9 N1 C1 . . . . 1.6(3) ?
    C10 C9 N1 C1 . . . . -178.27(16) ?
    C2 C1 N1 C9 . . . . -178.21(17) ?
    C6 C1 N1 C9 . . . . 1.7(3) ?
    C16 C15 N2 O2 . . . . 179.92(13) ?
    C14 C15 N2 O2 . . . . 1.2(2) ?
    C15 N2 O2 C12 . . . . 14.07(18) ?
    C11 C12 O2 N2 . . . . -149.12(13) ?
    C13 C12 O2 N2 . . . . 93.29(14) ?
    C14 C12 O2 N2 . . . . -22.63(16) ?
    C20 C19 O3 C22 . . . . 7.0(3) ?
    C18 C19 O3 C22 . . . . -172.97(19) ?
loop_
    _geom_hbond_atom_site_label_D
    _geom_hbond_atom_site_label_H
    _geom_hbond_atom_site_label_A
    _geom_hbond_site_symmetry_A
    _geom_hbond_distance_DH
    _geom_hbond_distance_HA
    _geom_hbond_distance_DA
    _geom_hbond_angle_DHA
    C22 H22B O1 3_655 0.96 2.54 3.351(2) 141.7
