# Supplementary material for: 4′-(4-Chloro­phen­yl)-3′-(4-meth­oxy­phen­yl)-3,4-dihydro-1H,4′H-spiro­[acridine-2,5′-isoxazol]-1-one
Source: Acta Crystallogr Sect E Struct Rep Online. 2012 Oct 20;68(Pt 11):o3177. doi: 10.1107/S1600536812042523 (PMC3515270; doi:10.1107/S1600536812042523)
Supplement: Supplementary file 2 [file e-68-o3177-Isup2.hkl]

#
# h,k,l, Fc-squared, Fo-squared, sigma(Fo-squared) and status flag
#
data_I
_shelx_title ' NAR12 in P2(1)/n'
_shelx_refln_list_code          4
_shelx_F_calc_maximum      207.79
_exptl_crystal_F_000       976.00
_reflns_d_resolution_high  0.8256
 
loop_
 _symmetry_equiv_pos_as_xyz
 'x, y, z'
 '-x+1/2, y+1/2, -z+1/2'
 '-x, -y, -z'
 'x-1/2, -y-1/2, z-1/2'
 
_cell_length_a    12.1626
_cell_length_b    16.2747
_cell_length_c    12.1960
_cell_angle_alpha  90.000
_cell_angle_beta  107.704
_cell_angle_gamma  90.000
 
_shelx_F_squared_multiplier     1.000
 
loop_
 _refln_index_h
 _refln_index_k
 _refln_index_l
 _refln_F_squared_calc
 _refln_F_squared_meas
 _refln_F_squared_sigma
 _refln_observed_status
   2   0   0     5503.52     5212.54     69.55 o
   4   0   0        9.87        0.67      0.81 o
   6   0   0      103.22       82.91      2.83 o
   8   0   0      113.42       94.43      5.24 o
  10   0   0       30.75       23.05      4.06 o
  12   0   0      194.69      225.58      9.63 o
  14   0   0        5.32       10.67      5.27 o
   1   1   0      942.39      675.13     21.56 o
   2   1   0    34266.63    29094.17    201.89 o
   3   1   0    27215.80    24925.35    216.63 o
   4   1   0        0.69        1.25      0.47 o
   5   1   0      165.67      165.08      2.77 o
   6   1   0      116.22      107.01      2.44 o
   7   1   0      361.86      360.05      4.76 o
   8   1   0      491.39      507.65      6.29 o
   9   1   0       41.38       48.43      2.80 o
  10   1   0      164.13      159.18      5.31 o
  11   1   0      144.96      155.50      5.58 o
  12   1   0        0.21        4.78      2.79 o
  13   1   0      224.11      241.06      7.60 o
  14   1   0      188.86      229.12      7.84 o
   0   2   0     2857.97     2782.51     52.54 o
   1   2   0      627.86      607.97      5.50 o
   2   2   0      114.34      128.67      1.42 o
   3   2   0     3816.20     3621.08     29.85 o
   4   2   0      152.41      130.28      2.07 o
   5   2   0      406.66      393.90      4.52 o
   6   2   0     1202.85     1162.47     12.73 o
   7   2   0       23.57       24.16      1.84 o
   8   2   0      120.71      126.32      3.42 o
   9   2   0       95.27       85.65      3.42 o
  10   2   0      458.35      447.45      9.05 o
  11   2   0      172.71      196.04      6.78 o
  12   2   0        1.07        4.37      3.25 o
  13   2   0        4.21        9.91      3.12 o
   1   3   0      744.49      750.93      6.98 o
   2   3   0      578.06      565.83      4.58 o
   3   3   0     1594.83     1501.84     13.81 o
   4   3   0        2.18        1.44      1.32 o
   5   3   0        0.62        3.56      0.90 o
   6   3   0       69.28       46.88      1.83 o
   7   3   0       33.31       27.00      1.77 o
   8   3   0      142.69      142.30      3.92 o
   9   3   0        3.13        1.60      1.52 o
  10   3   0      335.93      310.02      7.34 o
  11   3   0       13.50       16.50      3.03 o
  12   3   0        0.04       -0.15      2.63 o
  13   3   0        0.97        5.08      2.96 o
   0   4   0     1036.26     1044.56     17.92 o
   1   4   0     3347.17     3376.90     33.14 o
   2   4   0      246.65      241.19      3.14 o
   3   4   0       33.50       39.05      1.05 o
   4   4   0     2257.92     2269.45     20.69 o
   5   4   0        7.65        9.76      1.07 o
   6   4   0      310.64      341.65      5.04 o
   7   4   0      387.23      419.29      6.11 o
   8   4   0      317.05      320.44      5.51 o
   9   4   0      106.35      112.37      3.57 o
  10   4   0      360.97      361.69      7.90 o
  11   4   0        2.67        3.68      2.73 o
  12   4   0       37.17       43.70      3.74 o
  13   4   0        0.53       -1.37      2.76 o
   1   5   0      155.98      160.59      2.19 o
   2   5   0      864.27      841.97      7.38 o
   3   5   0      298.96      300.06      3.06 o
   4   5   0       79.32      107.60      2.05 o
   5   5   0      905.04      990.14     10.07 o
   6   5   0      387.46      420.11      5.82 o
   7   5   0      281.61      303.70      5.03 o
   8   5   0      104.10       90.73      3.00 o
   9   5   0       70.93       76.39      3.20 o
  10   5   0       16.34       13.19      2.63 o
  11   5   0      191.08      188.02      7.68 o
  12   5   0      120.15      120.39      5.31 o
  13   5   0       15.91       12.35      3.91 o
   0   6   0     2887.63     2906.08     48.28 o
   1   6   0        0.42        0.37      0.44 o
   2   6   0      258.05      281.61      2.69 o
   3   6   0      957.14      983.27      8.79 o
   4   6   0      183.91      201.42      2.92 o
   5   6   0      199.92      171.68      2.92 o
   6   6   0       44.88       44.65      1.71 o
   7   6   0       57.86       44.78      2.03 o
   8   6   0       43.71       50.85      2.32 o
   9   6   0       35.29       38.33      2.38 o
  10   6   0      179.14      160.54      7.95 o
  11   6   0       50.04       56.15      3.76 o
  12   6   0        0.00        0.71      3.16 o
  13   6   0        5.29        2.14      3.51 o
   1   7   0       28.31       28.56      1.19 o
   2   7   0      269.62      244.90      2.86 o
   3   7   0       94.96       77.36      1.33 o
   4   7   0     1502.63     1359.18     22.96 o
   5   7   0      224.55      237.32      3.51 o
   6   7   0       84.48       86.57      2.31 o
   7   7   0       56.71       54.98      2.17 o
   8   7   0        6.30        6.86      1.57 o
   9   7   0        5.46        3.33      1.71 o
  10   7   0       62.72       64.72      3.64 o
  11   7   0        0.27        0.42      2.95 o
  12   7   0       19.72       20.77      3.88 o
  13   7   0        2.73        9.44      5.71 o
   0   8   0       26.84       18.08      1.46 o
   1   8   0       47.82       39.66      1.50 o
   2   8   0      222.06      255.97      2.76 o
   3   8   0      414.48      432.60      4.58 o
   4   8   0      352.97      389.08      4.36 o
   5   8   0       90.37       76.80      2.03 o
   6   8   0       18.71       18.76      1.34 o
   7   8   0      190.87      184.09      3.52 o
   8   8   0       10.77       10.43      2.26 o
   9   8   0        1.28        0.72      1.63 o
  10   8   0       38.85       42.60      3.38 o
  11   8   0       27.98       32.80      4.31 o
  12   8   0       34.99       50.94      6.15 o
   1   9   0       65.57       65.97      1.88 o
   2   9   0      310.65      295.57      3.40 o
   3   9   0      219.51      238.21      2.74 o
   4   9   0      158.89      149.52      2.57 o
   5   9   0      380.04      370.84      5.25 o
   6   9   0       95.40       97.02      2.44 o
   7   9   0       13.12       12.67      1.43 o
   8   9   0       96.03       96.03      3.56 o
   9   9   0        4.19        5.02      2.05 o
  10   9   0       20.97       24.35      3.59 o
  11   9   0        0.20        4.73      4.28 o
  12   9   0        1.01       -1.52      4.21 o
   0  10   0        2.17        4.04      1.26 o
   1  10   0      355.10      337.15      4.42 o
   2  10   0        8.57        8.84      0.64 o
   3  10   0      925.34      932.72      9.85 o
   4  10   0       12.16       18.05      1.04 o
   5  10   0      161.83      161.39      2.83 o
   6  10   0       37.23       42.23      1.97 o
   7  10   0        7.77        3.32      1.47 o
   8  10   0      206.81      212.86      5.82 o
   9  10   0       22.05       25.25      4.49 o
  10  10   0      183.69      197.51      7.46 o
  11  10   0      132.49      139.14      8.16 o
  12  10   0        5.54        1.18      4.42 o
   1  11   0        5.35        3.46      0.69 o
   2  11   0      152.25      155.89      2.68 o
   3  11   0      152.30      165.70      2.47 o
   4  11   0       14.42       11.41      1.07 o
   5  11   0       50.40       44.34      3.07 o
   6  11   0       19.26       16.06      1.85 o
   7  11   0      363.68      370.28      6.80 o
   8  11   0      588.39      625.45      9.94 o
   9  11   0      242.12      255.22      6.99 o
  10  11   0        2.46        1.14      3.12 o
  11  11   0        2.35        1.65      4.07 o
   0  12   0       80.85       70.98      2.26 o
   1  12   0      155.14      144.50      2.16 o
   2  12   0       89.05       89.36      1.70 o
   3  12   0       54.56       53.69      2.21 o
   4  12   0       18.42       21.53      1.45 o
   5  12   0       49.00       55.89      2.25 o
   6  12   0      521.78      531.20      8.22 o
   7  12   0        1.59        3.27      1.97 o
   8  12   0      124.76      152.76      4.83 o
   9  12   0      284.91      302.80      9.14 o
  10  12   0        6.87       10.55      3.42 o
  11  12   0        0.44        3.27      4.27 o
   1  13   0       15.23       25.29      1.06 o
   2  13   0      108.31       97.63      2.17 o
   3  13   0      148.93      142.40      2.85 o
   4  13   0       96.50       98.63      3.55 o
   5  13   0       31.47       26.16      1.78 o
   6  13   0       18.02       15.21      1.99 o
   7  13   0       25.01       24.82      2.40 o
   8  13   0       81.99       84.24      5.74 o
   9  13   0      194.24      204.47      8.06 o
  10  13   0        9.10        4.16      7.13 o
   0  14   0      196.08      217.58      6.63 o
   1  14   0       16.35       15.99      1.20 o
   2  14   0      636.49      595.62      7.01 o
   3  14   0       95.40       83.22      3.71 o
   4  14   0       16.11       12.10      1.46 o
   5  14   0        0.09       -0.90      1.32 o
   6  14   0        0.43        2.15      1.72 o
   7  14   0       19.53       24.12      2.44 o
   8  14   0       67.72       76.20      3.59 o
   9  14   0       68.52       86.32      5.06 o
   1  15   0      469.74      413.78      6.94 o
   2  15   0       15.16       16.33      1.57 o
   3  15   0        0.07       -1.14      1.14 o
   4  15   0        0.30        0.36      1.29 o
   5  15   0        3.30        2.01      1.43 o
   6  15   0        0.20       -1.66      1.66 o
   7  15   0        1.29       -1.37      1.85 o
   8  15   0       38.33       39.80      3.50 o
   9  15   0        8.52        5.02      3.11 o
   0  16   0       13.23        8.08      1.71 o
   1  16   0        1.26        4.73      1.45 o
   2  16   0       99.16       75.09      2.33 o
   3  16   0       97.61       86.94      2.63 o
   4  16   0        6.52        8.03      1.53 o
   5  16   0      144.44      159.77      3.81 o
   6  16   0       83.07       87.52      3.47 o
   7  16   0       15.29       16.02      3.10 o
   8  16   0        2.08        0.91      2.20 o
   1  17   0       78.21       73.19      2.33 o
   2  17   0       26.87       21.31      1.60 o
   3  17   0       22.00       28.36      2.54 o
   4  17   0        0.22       -0.01      1.79 o
   5  17   0      122.94      111.42      3.77 o
   6  17   0       27.51       35.60      2.90 o
   7  17   0       24.56       32.51      2.76 o
   0  18   0        0.89       -1.49      1.63 o
   1  18   0        9.71        8.84      1.63 o
   2  18   0        8.06        5.25      1.40 o
   3  18   0       24.14       26.03      1.85 o
   4  18   0       39.82       47.90      2.80 o
   5  18   0        4.03        4.41      1.89 o
   1  19   0        0.66        3.43      1.36 o
   2  19   0        8.50        8.05      1.54 o
   3  19   0       19.59       16.75      1.79 o
 -13   0   1       10.93       11.83      4.53 o
 -11   0   1       92.43      105.82     12.37 o
  -9   0   1      250.09      256.60      7.09 o
  -7   0   1      330.09      353.58      6.54 o
  -5   0   1     2070.98     1997.56     24.54 o
  -3   0   1     3816.67     3788.01     51.00 o
  -1   0   1      916.04      472.89      8.60 o
   1   0   1     2386.59     2143.50     26.86 o
   3   0   1     3003.18     2908.35     34.28 o
   5   0   1     1726.42     1734.39     21.79 o
   7   0   1     2118.06     1970.09     29.26 o
   9   0   1     1060.13      982.83     21.27 o
  11   0   1      104.62      107.11      7.05 o
  13   0   1       37.84       25.38     10.51 o
 -14   1   1       21.02       18.49      3.82 o
 -13   1   1       33.21       35.47      3.91 o
 -12   1   1       61.94       55.70      4.09 o
 -11   1   1        6.39        7.39      2.67 o
 -10   1   1        8.07        1.64      2.17 o
  -9   1   1      325.84      319.50      5.58 o
  -8   1   1      149.38      157.68      3.34 o
  -7   1   1     1076.10     1076.10     16.53 o
  -6   1   1     1000.86      928.00      9.67 o
  -5   1   1      529.28      481.94      5.51 o
  -4   1   1     5499.77     5285.00     43.33 o
  -3   1   1     8066.13     7923.36     64.24 o
  -2   1   1      133.37      134.46      1.43 o
  -1   1   1     1720.89     1528.90     38.84 o
   0   1   1      353.76      270.52      9.17 o
   1   1   1     2203.19     2135.72     14.50 o
   2   1   1     5678.44     5446.73     41.87 o
   3   1   1      328.78      305.80      3.43 o
   4   1   1      414.66      373.39      4.23 o
   5   1   1       61.75       49.58      1.74 o
   6   1   1      440.05      460.50      5.44 o
   7   1   1      266.66      253.80      3.93 o
   8   1   1      466.22      435.73      6.23 o
   9   1   1       75.44       75.95      4.48 o
  10   1   1        7.06       -0.65      2.48 o
  11   1   1      364.39      356.12      8.36 o
  12   1   1      120.08      121.24      5.33 o
  13   1   1       32.45       40.47      4.59 o
 -14   2   1        2.03        2.57      3.40 o
 -13   2   1        8.45        8.12      3.16 o
 -12   2   1        0.58       -0.39      2.65 o
 -11   2   1        0.23       -2.43      2.43 o
 -10   2   1      229.56      223.41      6.09 o
  -9   2   1        0.04        0.04      1.38 o
  -8   2   1      254.24      260.32      5.17 o
  -7   2   1      289.37      325.77      5.54 o
  -6   2   1       69.82       71.23      2.21 o
  -5   2   1     1006.16      985.99     10.70 o
  -4   2   1       87.67       83.34      1.83 o
  -3   2   1      434.80      436.69      4.03 o
  -2   2   1     3586.01     3525.55     22.67 o
  -1   2   1     3981.11     3936.64     29.18 o
   0   2   1      926.08      937.07      8.08 o
   1   2   1     4882.44     4763.60     35.06 o
   2   2   1     5436.06     5272.08     38.44 o
   3   2   1     9255.16     8847.78     67.57 o
   4   2   1      958.05      984.75      9.78 o
   5   2   1      209.24      178.30      3.00 o
   6   2   1      122.43      147.75      3.98 o
   7   2   1      422.39      417.90      5.76 o
   8   2   1       78.94       68.69      2.64 o
   9   2   1       53.09       51.58      2.88 o
  10   2   1       66.61       63.89      4.13 o
  11   2   1      405.93      430.65      9.37 o
  12   2   1       20.33       19.89      3.41 o
  13   2   1       12.90       21.56      3.78 o
 -14   3   1       29.05       35.14      4.01 o
 -13   3   1        8.82       12.34      3.16 o
 -12   3   1       90.02       87.73      4.56 o
 -11   3   1       14.23       11.51      2.69 o
 -10   3   1       57.38       52.22      3.40 o
  -9   3   1       54.85       60.09      4.05 o
  -8   3   1     1690.78     1642.65     17.89 o
  -7   3   1        3.63        1.24      1.14 o
  -6   3   1      512.60      501.64      6.49 o
  -5   3   1     1143.06     1215.84     12.85 o
  -4   3   1      632.63      677.70      7.52 o
  -3   3   1       14.79       19.89      0.74 o
  -2   3   1     6197.22     6129.63     60.79 o
  -1   3   1     5549.67     5589.44     46.30 o
   0   3   1     3110.81     3086.37     27.19 o
   1   3   1     2497.05     2426.11     17.29 o
   2   3   1     2553.44     2465.65     19.36 o
   3   3   1      277.38      308.66      3.43 o
   4   3   1     2165.86     2149.34     19.77 o
   5   3   1     1131.56     1065.97     11.66 o
   6   3   1      444.50      446.24      9.89 o
   7   3   1      320.62      335.36      5.93 o
   8   3   1      442.82      469.30      7.01 o
   9   3   1      238.52      217.19      5.28 o
  10   3   1      376.51      384.86      8.41 o
  11   3   1       74.98       80.51      4.32 o
  12   3   1       16.87       20.10      3.40 o
  13   3   1       15.58       17.37      3.44 o
 -14   4   1       10.33       10.27      3.41 o
 -13   4   1       13.47       15.31      3.22 o
 -12   4   1       33.96       41.58      4.68 o
 -11   4   1        9.07        4.06      2.51 o
 -10   4   1      232.40      231.39      7.02 o
  -9   4   1      508.42      547.31     10.74 o
  -8   4   1     2333.66     2399.68     24.92 o
  -7   4   1        0.01        0.90      1.17 o
  -6   4   1     1730.89     1716.67     17.86 o
  -5   4   1      372.89      375.95      5.00 o
  -4   4   1     1103.00     1056.81     10.23 o
  -3   4   1      856.74      838.30      7.11 o
  -2   4   1        9.62        8.62      0.47 o
  -1   4   1     3801.79     3670.26     32.71 o
   0   4   1      908.60      863.20     14.28 o
   1   4   1       52.15       47.46      0.94 o
   2   4   1     1176.67     1173.48     10.13 o
   3   4   1     2087.82     2174.78     18.42 o
   4   4   1      443.21      445.17      5.14 o
   5   4   1      794.49      760.41      8.18 o
   6   4   1      264.74      285.28      4.66 o
   7   4   1      446.18      458.58      6.65 o
   8   4   1      302.85      264.20      5.44 o
   9   4   1      214.47      217.19      5.53 o
  10   4   1       13.31       12.94      2.77 o
  11   4   1       14.39        9.46      2.84 o
  12   4   1       63.41       58.76      4.08 o
  13   4   1        0.09        2.51      3.07 o
 -13   5   1       14.78       12.87      3.23 o
 -12   5   1       63.60       70.53      4.26 o
 -11   5   1       72.18       73.03      3.99 o
 -10   5   1        2.03        1.60      2.30 o
  -9   5   1       26.62       37.06      2.30 o
  -8   5   1        4.13        4.09      1.43 o
  -7   5   1      118.98      107.82      2.91 o
  -6   5   1      170.15      139.74      3.01 o
  -5   5   1     1621.27     1730.64     17.65 o
  -4   5   1     1243.29     1242.65     11.84 o
  -3   5   1      601.41      632.59      5.56 o
  -2   5   1      343.07      340.77      3.35 o
  -1   5   1     2807.56     2763.83     28.35 o
   0   5   1        5.34        4.92      1.50 o
   1   5   1     3251.77     3267.92     28.99 o
   2   5   1      766.09      809.29      7.33 o
   3   5   1      704.50      723.17      7.29 o
   4   5   1      354.24      320.78      4.08 o
   5   5   1     3466.57     3519.30     31.84 o
   6   5   1        0.56       -0.17      1.12 o
   7   5   1      451.16      454.97      6.59 o
   8   5   1      220.90      215.47      4.60 o
   9   5   1       29.91       25.38      3.21 o
  10   5   1       11.23       15.23      2.75 o
  11   5   1       23.56       18.50      3.02 o
  12   5   1        4.41        1.73      2.74 o
  13   5   1        0.79       -3.23      3.23 o
 -13   6   1       19.75       21.37      6.61 o
 -12   6   1        1.14        3.20      3.40 o
 -11   6   1      231.22      263.27      7.00 o
 -10   6   1      153.99      162.23      5.27 o
  -9   6   1      352.57      362.10      7.02 o
  -8   6   1      262.06      257.43      4.78 o
  -7   6   1      467.47      496.47      6.82 o
  -6   6   1       91.00       79.25      2.32 o
  -5   6   1       11.50       12.85      1.07 o
  -4   6   1      172.14      165.41      2.36 o
  -3   6   1      171.48      167.22      2.07 o
  -2   6   1      428.46      411.78      4.62 o
  -1   6   1      127.62      141.34      1.89 o
   0   6   1     1589.65     1649.30     23.68 o
   1   6   1     1209.53     1283.38     12.74 o
   2   6   1     1947.42     1924.90     18.86 o
   3   6   1      387.10      375.96      4.32 o
   4   6   1      224.40      263.36      3.58 o
   5   6   1       85.68       99.59      2.78 o
   6   6   1      693.75      705.63      8.06 o
   7   6   1       33.89       26.28      1.82 o
   8   6   1        6.73        5.73      1.61 o
   9   6   1      269.37      271.67      5.89 o
  10   6   1       97.73       92.22      4.33 o
  11   6   1        0.82       -2.33      2.33 o
  12   6   1        4.16        3.59      3.50 o
  13   6   1       37.15       42.03      4.94 o
 -13   7   1       77.97       71.38     10.85 o
 -12   7   1       15.66       15.90      3.62 o
 -11   7   1       88.08       80.52      4.20 o
 -10   7   1      196.78      196.35      9.03 o
  -9   7   1      268.77      259.43      5.10 o
  -8   7   1        2.94        2.43      1.40 o
  -7   7   1       32.03       34.07      1.83 o
  -6   7   1      273.30      284.40      4.14 o
  -5   7   1       20.09       18.99      1.13 o
  -4   7   1       37.72       33.45      1.10 o
  -3   7   1        1.45        0.47      0.45 o
  -2   7   1      159.47      152.87      2.25 o
  -1   7   1      541.74      592.23      5.73 o
   0   7   1      165.89      164.86      6.34 o
   1   7   1     7821.88     8629.08     81.29 o
   2   7   1      944.04      999.61     10.32 o
   3   7   1     3120.23     3177.91     24.94 o
   4   7   1      741.81      846.60      8.72 o
   5   7   1      301.06      319.43      4.36 o
   6   7   1      131.13      117.46      2.75 o
   7   7   1      173.40      190.06      3.95 o
   8   7   1        0.00       -1.39      1.39 o
   9   7   1      341.16      347.38      6.73 o
  10   7   1       78.25       79.48      4.85 o
  11   7   1       11.22       15.64      3.59 o
  12   7   1       28.90       30.47      9.23 o
 -13   8   1        1.94       -3.82      3.82 o
 -12   8   1       57.39       55.58      6.01 o
 -11   8   1       66.58       62.95      9.48 o
 -10   8   1      176.77      173.65      4.96 o
  -9   8   1        2.64        2.53      1.62 o
  -8   8   1       39.61       37.54      2.29 o
  -7   8   1       22.72       22.38      1.63 o
  -6   8   1       99.49       89.55      2.30 o
  -5   8   1      340.72      346.93      4.45 o
  -4   8   1      498.25      464.92      8.82 o
  -3   8   1       12.76       14.42      0.78 o
  -2   8   1      695.91      781.06      8.21 o
  -1   8   1      646.86      694.29      6.68 o
   0   8   1    11289.64    12047.49    105.13 o
   1   8   1      394.87      363.74      5.12 o
   2   8   1      244.02      331.79      6.56 o
   3   8   1      927.14     1007.50      9.12 o
   4   8   1      197.17      202.40      2.84 o
   5   8   1        3.93        5.83      2.05 o
   6   8   1      349.71      349.07      4.93 o
   7   8   1       25.25       27.89      1.72 o
   8   8   1       74.53       69.14      2.70 o
   9   8   1        0.00        0.94      2.16 o
  10   8   1        0.55       -2.53      2.66 o
  11   8   1      103.32       95.50      5.76 o
  12   8   1        5.89       17.92      5.01 o
 -12   9   1       13.26        3.34      4.31 o
 -11   9   1        1.47       -2.77      6.31 o
 -10   9   1        1.78        2.07      2.87 o
  -9   9   1       51.70       57.39      3.05 o
  -8   9   1      138.17      135.94      3.53 o
  -7   9   1      250.35      262.65      4.27 o
  -6   9   1       48.79       51.29      1.81 o
  -5   9   1      462.67      481.82      5.73 o
  -4   9   1      144.66      135.07      2.23 o
  -3   9   1      759.63      784.90      6.86 o
  -2   9   1      899.24     1008.59     10.38 o
  -1   9   1       20.81       40.95      1.96 o
   0   9   1        4.60        3.11      0.81 o
   1   9   1       61.33       69.63      1.46 o
   2   9   1      234.77      259.50      3.60 o
   3   9   1     3121.51     3179.64     26.56 o
   4   9   1       44.86       43.89      1.55 o
   5   9   1       11.07       14.52      1.20 o
   6   9   1       79.31       76.05      2.59 o
   7   9   1       20.75       17.00      1.96 o
   8   9   1       19.38       22.16      2.53 o
   9   9   1       19.75       13.03      2.80 o
  10   9   1       68.78       73.82      4.78 o
  11   9   1       84.46       91.27      6.75 o
  12   9   1       30.78       42.23      6.67 o
 -12  10   1        4.60        4.56      4.49 o
 -11  10   1      218.24      203.19      9.53 o
 -10  10   1      100.10      111.70      6.89 o
  -9  10   1       22.41       26.62      3.04 o
  -8  10   1       10.41       12.82      2.66 o
  -7  10   1      136.79      142.67      3.49 o
  -6  10   1        1.08        3.86      1.09 o
  -5  10   1      300.16      302.70      4.17 o
  -4  10   1       31.56       32.17      1.47 o
  -3  10   1       85.92       95.98      1.78 o
  -2  10   1       34.75       31.81      1.43 o
  -1  10   1      262.96      283.24      3.60 o
   0  10   1       30.39       24.12      0.96 o
   1  10   1       12.63       14.51      1.04 o
   2  10   1       15.07        8.19      0.81 o
   3  10   1      208.66      233.21      3.13 o
   4  10   1        4.25        2.94      0.86 o
   5  10   1       96.57      103.13      2.70 o
   6  10   1       26.90       24.86      1.79 o
   7  10   1       41.42       48.51      2.43 o
   8  10   1       60.25       64.44      2.89 o
   9  10   1      124.39      116.58      5.65 o
  10  10   1       12.34       20.84      4.61 o
  11  10   1       20.83       27.85      5.27 o
 -11  11   1        0.06       -4.58      6.04 o
 -10  11   1       14.12       12.49      3.52 o
  -9  11   1       70.37       60.74      3.84 o
  -8  11   1      132.97      134.09      4.99 o
  -7  11   1      207.03      212.00      6.02 o
  -6  11   1        0.01        3.34      1.53 o
  -5  11   1      218.82      216.30      3.91 o
  -4  11   1       47.08       46.67      1.59 o
  -3  11   1       42.44       37.67      1.21 o
  -2  11   1        0.97       -0.30      0.76 o
  -1  11   1      545.40      558.08      6.43 o
   0  11   1       80.19       68.30      1.72 o
   1  11   1      125.50      127.92      3.72 o
   2  11   1       66.47       70.41      1.90 o
   3  11   1       72.70       71.80      1.58 o
   4  11   1       92.38       87.83      2.85 o
   5  11   1       13.08       11.30      1.76 o
   6  11   1       71.65       68.12      2.81 o
   7  11   1       14.22        9.01      2.10 o
   8  11   1      149.68      161.52      5.00 o
   9  11   1      157.34      159.14      8.16 o
  10  11   1       63.75       78.26      5.09 o
  11  11   1        8.56        5.84      4.42 o
 -11  12   1       15.02       18.82      4.65 o
 -10  12   1       33.54       41.27      5.13 o
  -9  12   1       12.61       13.36      2.92 o
  -8  12   1       66.66       70.49      3.40 o
  -7  12   1        1.29        3.07      2.01 o
  -6  12   1      259.83      277.57      5.51 o
  -5  12   1        0.06        4.88      1.42 o
  -4  12   1      326.31      322.66      4.73 o
  -3  12   1      337.48      327.67      4.95 o
  -2  12   1      358.67      388.35      4.96 o
  -1  12   1      126.00      120.68      3.03 o
   0  12   1      497.45      540.82      8.09 o
   1  12   1       65.63       74.67      1.91 o
   2  12   1      244.84      245.97      4.64 o
   3  12   1       17.60       14.60      1.03 o
   4  12   1       27.50       28.76      1.53 o
   5  12   1       17.29       11.39      1.66 o
   6  12   1        1.75       -1.57      1.60 o
   7  12   1      178.91      192.18      5.63 o
   8  12   1       55.72       61.02      3.85 o
   9  12   1        0.10       -0.75      2.93 o
  10  12   1       16.34       14.15      4.28 o
 -10  13   1       36.11       34.04      5.01 o
  -9  13   1       10.75       14.60      2.98 o
  -8  13   1        1.22        0.99      2.02 o
  -7  13   1      325.89      328.93      6.39 o
  -6  13   1        0.13       -0.12      1.63 o
  -5  13   1      234.50      232.20      4.30 o
  -4  13   1       28.67       26.38      1.68 o
  -3  13   1      269.95      279.20      4.16 o
  -2  13   1        5.03        5.70      1.00 o
  -1  13   1      555.48      523.54      8.17 o
   0  13   1      146.80      142.50      2.60 o
   1  13   1      167.04      160.45      3.08 o
   2  13   1      173.13      181.73      4.02 o
   3  13   1      406.21      412.98      5.38 o
   4  13   1       32.85       40.51      1.80 o
   5  13   1       86.70       76.20      2.87 o
   6  13   1       24.04       25.50      2.20 o
   7  13   1        2.61        3.68      1.95 o
   8  13   1       59.97       52.93      3.27 o
   9  13   1       14.31       14.99      3.49 o
  10  13   1        6.14       11.54      8.48 o
 -10  14   1       47.97       45.76      8.28 o
  -9  14   1        8.63        7.08      3.63 o
  -8  14   1        1.16        2.70      2.07 o
  -7  14   1       55.43       51.23      2.87 o
  -6  14   1        7.99        4.67      1.73 o
  -5  14   1       60.86       61.17      2.35 o
  -4  14   1      109.00      111.43      2.88 o
  -3  14   1      111.69      115.60      3.71 o
  -2  14   1      310.40      312.28      4.27 o
  -1  14   1       16.23       23.27      1.83 o
   0  14   1      114.27      123.34      3.30 o
   1  14   1        1.87        2.32      1.48 o
   2  14   1      687.53      653.76      9.71 o
   3  14   1       81.21       84.46      2.35 o
   4  14   1       36.53       30.05      1.75 o
   5  14   1       11.69        8.48      2.02 o
   6  14   1       54.21       54.34      2.76 o
   7  14   1      109.07      116.19      4.48 o
   8  14   1        9.59       12.88      2.69 o
   9  14   1        2.48        1.02      2.99 o
  -9  15   1        1.81       -0.73      2.54 o
  -8  15   1       64.25       54.70      3.23 o
  -7  15   1        0.02       -0.14      1.89 o
  -6  15   1        0.73        1.77      1.54 o
  -5  15   1       32.14       31.11      1.97 o
  -4  15   1      221.07      211.94      3.99 o
  -3  15   1       86.37       88.45      2.50 o
  -2  15   1       24.51       27.40      1.62 o
  -1  15   1      375.30      345.95      5.99 o
   0  15   1      103.80       92.78      3.09 o
   1  15   1       15.77       18.56      1.90 o
   2  15   1      113.57      123.78      3.04 o
   3  15   1       32.84       35.80      1.70 o
   4  15   1      178.77      166.23      4.09 o
   5  15   1        0.05       -1.52      1.52 o
   6  15   1        0.11        0.56      1.72 o
   7  15   1        3.72        3.27      2.09 o
   8  15   1        3.60        7.00      2.90 o
  -8  16   1       22.08       26.19      2.75 o
  -7  16   1        8.45        7.07      2.11 o
  -6  16   1       37.53       34.97      2.30 o
  -5  16   1       68.69       77.31      2.76 o
  -4  16   1       41.77       34.41      1.94 o
  -3  16   1        3.18        1.96      1.23 o
  -2  16   1       17.41       14.88      1.36 o
  -1  16   1       15.85       16.49      1.27 o
   0  16   1       78.48       87.17      3.09 o
   1  16   1      256.38      260.17      4.43 o
   2  16   1        3.48       -0.21      1.47 o
   3  16   1        0.18       -0.02      1.23 o
   4  16   1       69.59       64.45      2.42 o
   5  16   1       11.49       17.97      2.18 o
   6  16   1        0.29       -0.50      1.79 o
   7  16   1        2.43        1.58      2.11 o
  -7  17   1       38.65       40.62      2.92 o
  -6  17   1       44.09       45.94      2.56 o
  -5  17   1        2.36       -0.30      1.55 o
  -4  17   1       53.13       56.63      2.34 o
  -3  17   1        0.13       -0.64      1.28 o
  -2  17   1        4.38        4.57      1.28 o
  -1  17   1       35.47       31.08      1.61 o
   0  17   1        2.42        1.57      1.12 o
   1  17   1       98.17       98.46      2.49 o
   2  17   1       31.95       31.29      1.87 o
   3  17   1        8.37        4.52      1.39 o
   4  17   1        6.63        6.31      1.56 o
   5  17   1        0.59        1.43      1.62 o
   6  17   1        1.87        3.85      1.98 o
  -5  18   1        0.20        1.19      1.61 o
  -4  18   1        4.70        3.11      1.55 o
  -3  18   1       29.98       32.52      1.94 o
  -2  18   1        6.28        4.22      1.50 o
  -1  18   1       21.24       19.88      1.56 o
   0  18   1        6.02        5.08      1.51 o
   1  18   1       99.70      110.68      3.49 o
   2  18   1       21.09       20.56      1.65 o
   3  18   1       13.25       11.79      1.57 o
   4  18   1        1.01        0.59      1.54 o
   5  18   1        3.80        5.39      1.75 o
  -3  19   1       11.80       11.63      1.65 o
  -2  19   1       28.78       30.08      1.86 o
  -1  19   1       10.83       12.61      1.49 o
   0  19   1       15.82       18.13      1.57 o
   1  19   1       10.09       12.46      1.69 o
   2  19   1        0.06       -0.25      1.30 o
   3  19   1        2.28        2.07      1.75 o
 -14   0   2      264.02      292.34     16.93 o
 -12   0   2       61.23       55.45      5.64 o
 -10   0   2       46.81       53.39      4.54 o
  -8   0   2       45.89       48.01      2.58 o
  -6   0   2      415.93      495.15     22.00 o
  -4   0   2     5050.85     4996.57     67.17 o
  -2   0   2     9515.25     9328.44    106.79 o
   0   0   2     5700.11     5812.73     50.59 o
   2   0   2    29014.62    27270.62    278.97 o
   4   0   2     5301.38     5461.68     56.88 o
   6   0   2       28.66       21.14      2.31 o
   8   0   2     1454.60     1434.13     34.84 o
  10   0   2      183.06      176.90      8.14 o
  12   0   2       10.44       12.41      4.99 o
 -14   1   2       14.53       10.65      3.47 o
 -13   1   2        5.13        4.33      2.88 o
 -12   1   2       15.63       14.54      2.95 o
 -11   1   2       32.59       31.84      3.08 o
 -10   1   2       93.76       93.80      4.12 o
  -9   1   2        5.93        4.97      1.48 o
  -8   1   2        0.08       -1.09      1.09 o
  -7   1   2      359.45      323.87      5.02 o
  -6   1   2     1751.65     1795.05     23.89 o
  -5   1   2     4810.07     4839.63     40.03 o
  -4   1   2      493.37      508.51      5.16 o
  -3   1   2    14002.68    13501.84    175.16 o
  -2   1   2     9486.25     9230.96     70.54 o
  -1   1   2     7987.47     7903.44     60.75 o
   0   1   2      768.85      875.11      6.18 o
   1   1   2    43177.22    37168.42    294.25 o
   2   1   2     5351.33     5226.84     42.77 o
   3   1   2    25489.43    24346.81    209.94 o
   4   1   2     3472.32     3527.72     31.71 o
   5   1   2      194.88      206.30      3.23 o
   6   1   2      894.60      949.28      9.76 o
   7   1   2      225.78      199.58      3.64 o
   8   1   2      205.38      204.37      3.91 o
   9   1   2      194.04      196.66      6.54 o
  10   1   2      404.34      413.65     13.31 o
  11   1   2      204.59      223.25      8.75 o
  12   1   2       60.84       57.51      5.33 o
  13   1   2        5.83        8.81      3.45 o
 -14   2   2       49.39       56.04      4.62 o
 -13   2   2       28.71       23.17      5.29 o
 -12   2   2       16.21       18.03      3.13 o
 -11   2   2      295.02      292.37      7.14 o
 -10   2   2      328.48      335.66      7.35 o
  -9   2   2        7.08        4.56      1.16 o
  -8   2   2        1.25       -1.15      1.15 o
  -7   2   2      823.36      888.75     10.41 o
  -6   2   2      601.44      616.43      7.55 o
  -5   2   2       17.41       17.52      1.05 o
  -4   2   2      391.57      452.55      5.03 o
  -3   2   2    18516.93    17419.46    140.90 o
  -2   2   2     6512.57     6474.77     47.10 o
  -1   2   2     5591.74     5432.72     42.05 o
   0   2   2     3262.31     3290.45     27.09 o
   1   2   2       18.51       41.38      1.22 o
   2   2   2      305.09      298.37      3.09 o
   3   2   2     3657.45     3829.88     31.80 o
   4   2   2      413.53      394.11      4.86 o
   5   2   2     5080.59     5177.05     43.09 o
   6   2   2     2704.51     2747.99     24.01 o
   7   2   2      688.57      669.06      7.62 o
   8   2   2        0.51       -0.15      1.72 o
   9   2   2     1303.22     1269.99     18.63 o
  10   2   2        9.01       16.81      4.30 o
  11   2   2       15.25       13.12      3.13 o
  12   2   2      155.62      162.46     14.94 o
  13   2   2       15.44       15.21      3.60 o
 -14   3   2        0.06        3.29      3.14 o
 -13   3   2       16.35       12.99      3.86 o
 -12   3   2        4.73        4.46      3.30 o
 -11   3   2       25.28       24.61      2.97 o
 -10   3   2       53.85       51.11      3.20 o
  -9   3   2      115.64      114.05      3.40 o
  -8   3   2      934.81      923.66     11.13 o
  -7   3   2      303.77      304.27      4.86 o
  -6   3   2     1609.75     1529.64     16.08 o
  -5   3   2     1146.63     1194.21     12.65 o
  -4   3   2      286.44      302.30      4.01 o
  -3   3   2      146.23      150.84      1.90 o
  -2   3   2     5050.31     5051.54     36.91 o
  -1   3   2    13665.08    12872.65     98.65 o
   0   3   2      317.83      349.02      3.44 o
   1   3   2      104.83      116.36      1.48 o
   2   3   2       35.37       33.03      0.94 o
   3   3   2       18.95       14.74      1.06 o
   4   3   2     2143.24     2090.39     17.13 o
   5   3   2       31.07       25.27      1.66 o
   6   3   2     1605.20     1545.28     18.20 o
   7   3   2       12.98        9.77      1.66 o
   8   3   2        0.09       -1.08      1.49 o
   9   3   2      441.59      421.64      7.79 o
  10   3   2       14.77       12.12      2.93 o
  11   3   2       11.60        6.47      4.26 o
  12   3   2       67.53       67.50      5.73 o
  13   3   2       16.41       19.70      3.72 o
 -14   4   2       60.46       59.31      4.61 o
 -13   4   2        6.92        5.16      2.95 o
 -12   4   2       14.20       15.80      3.24 o
 -11   4   2        3.73       -0.13      2.25 o
 -10   4   2       82.94       81.74      3.76 o
  -9   4   2      113.54      114.65      3.46 o
  -8   4   2      127.23      136.05      3.49 o
  -7   4   2      297.17      325.83      5.09 o
  -6   4   2      190.35      195.39      3.57 o
  -5   4   2      969.87      947.95     10.36 o
  -4   4   2     1079.33     1060.84     11.11 o
  -3   4   2      407.54      378.42      3.62 o
  -2   4   2     3270.72     3418.44     30.23 o
  -1   4   2     4539.07     4609.54     44.26 o
   0   4   2     7673.71     7358.06     84.53 o
   1   4   2     3574.71     3521.03     33.66 o
   2   4   2     2175.01     2107.50     19.09 o
   3   4   2      820.85      789.97      7.46 o
   4   4   2      106.86      108.04      2.21 o
   5   4   2        1.52        2.82      1.00 o
   6   4   2       16.30       16.08      1.55 o
   7   4   2        4.48        0.82      1.14 o
   8   4   2      139.79      129.54      5.85 o
   9   4   2       43.08       39.33      2.93 o
  10   4   2       17.76       12.06      2.88 o
  11   4   2       14.63       14.56      3.12 o
  12   4   2       10.15       15.66      4.48 o
  13   4   2        3.10        5.81      3.90 o
 -14   5   2       28.90       31.29      3.88 o
 -13   5   2       71.01       81.92      4.70 o
 -12   5   2       84.30       83.38      4.42 o
 -11   5   2      143.21      139.23      5.15 o
 -10   5   2      289.81      296.88      6.86 o
  -9   5   2       10.33        9.00      1.70 o
  -8   5   2       60.36       47.24      2.23 o
  -7   5   2     1341.60     1382.99     15.09 o
  -6   5   2        3.04        0.06      1.19 o
  -5   5   2        0.23        0.73      0.96 o
  -4   5   2      453.71      437.06      4.58 o
  -3   5   2       59.01       50.56      1.15 o
  -2   5   2     1092.83     1043.37      9.81 o
  -1   5   2     1110.32     1054.81     11.81 o
   0   5   2     3051.10     2997.01     35.23 o
   1   5   2      168.63      160.37      2.30 o
   2   5   2      155.04      183.85      2.24 o
   3   5   2       17.95       10.73      0.76 o
   4   5   2       62.73       62.79      2.07 o
   5   5   2     1471.94     1457.34     14.37 o
   6   5   2        0.85        2.18      1.57 o
   7   5   2       39.93       41.96      2.12 o
   8   5   2      131.95      113.13      3.55 o
   9   5   2       11.78        6.52      2.17 o
  10   5   2       21.89       23.84      2.99 o
  11   5   2       23.33       27.95      3.32 o
  12   5   2       12.37       13.13      3.97 o
 -13   6   2        1.01       -1.48      2.75 o
 -12   6   2      118.28      102.87      4.89 o
 -11   6   2       33.40       36.84      3.30 o
 -10   6   2      205.24      220.57      5.46 o
  -9   6   2      209.41      205.62      5.77 o
  -8   6   2       96.14       94.79      2.98 o
  -7   6   2       69.40       51.57      2.08 o
  -6   6   2        1.36        0.45      0.92 o
  -5   6   2       41.28       40.83      1.54 o
  -4   6   2      541.86      544.68      5.51 o
  -3   6   2     1900.76     2013.67     16.04 o
  -2   6   2     1140.45     1183.21     11.95 o
  -1   6   2     1124.27     1246.78     13.84 o
   0   6   2      380.43      342.80      5.19 o
   1   6   2      789.21      785.51      8.27 o
   2   6   2     1104.52     1146.15     11.86 o
   3   6   2      970.08      938.87      8.68 o
   4   6   2     1888.50     1866.64     17.58 o
   5   6   2       46.90       50.81      1.83 o
   6   6   2        2.31        1.41      1.16 o
   7   6   2      505.63      487.83      7.03 o
   8   6   2       65.75       67.01      2.75 o
   9   6   2        1.01       -1.18      1.88 o
  10   6   2       11.87       12.20      2.72 o
  11   6   2       32.98       44.52      4.42 o
  12   6   2        2.40        1.29      3.36 o
 -13   7   2        2.41       -2.01      4.45 o
 -12   7   2        0.01        0.41      2.54 o
 -11   7   2      165.86      168.34      5.68 o
 -10   7   2      209.27      219.40      5.45 o
  -9   7   2       13.62       16.17      1.89 o
  -8   7   2       77.75       75.42      3.07 o
  -7   7   2       17.46       19.73      1.55 o
  -6   7   2      433.63      407.09      5.61 o
  -5   7   2       20.04       24.09      1.35 o
  -4   7   2      215.73      219.81      2.87 o
  -3   7   2       20.60       23.04      1.01 o
  -2   7   2      881.68      901.50      9.35 o
  -1   7   2      312.29      349.04      4.83 o
   0   7   2       30.07       19.15      1.27 o
   1   7   2      302.25      344.81      4.18 o
   2   7   2     1955.26     2166.14     21.38 o
   3   7   2      234.65      238.77      3.31 o
   4   7   2      558.60      576.81      6.58 o
   5   7   2       32.10       28.59      1.50 o
   6   7   2      233.32      226.31      3.91 o
   7   7   2       13.89       14.35      1.57 o
   8   7   2       79.79       76.60      2.93 o
   9   7   2        0.81       -1.64      2.16 o
  10   7   2        0.07       -2.79      2.79 o
  11   7   2        2.35       -3.01      3.01 o
  12   7   2        2.18       -3.46      3.46 o
 -13   8   2        8.48        6.01      4.64 o
 -12   8   2        8.32        4.97      4.34 o
 -11   8   2        1.25        1.32      3.77 o
 -10   8   2        0.63        3.67      2.06 o
  -9   8   2      233.19      236.84      4.86 o
  -8   8   2       50.09       55.18      2.33 o
  -7   8   2       62.63       66.89      2.33 o
  -6   8   2        3.26       -0.13      0.93 o
  -5   8   2        2.81        4.14      1.00 o
  -4   8   2      167.06      167.30      2.24 o
  -3   8   2      630.91      608.64      6.27 o
  -2   8   2      421.78      433.26      7.92 o
  -1   8   2     1161.00     1146.47     15.57 o
   0   8   2     1360.90     1463.81     20.94 o
   1   8   2        1.57        0.80      0.62 o
   2   8   2       97.43      107.06      2.15 o
   3   8   2        2.44       -0.65      0.65 o
   4   8   2      151.82      150.19      2.82 o
   5   8   2      548.13      559.56      8.43 o
   6   8   2       21.59       20.27      1.49 o
   7   8   2       57.17       55.58      2.25 o
   8   8   2       37.85       35.57      2.83 o
   9   8   2        0.02       -1.97      2.15 o
  10   8   2        4.02       -0.30      3.81 o
  11   8   2       13.03       12.44      3.68 o
  12   8   2       16.17       17.96      5.38 o
 -12   9   2       10.02       10.17      4.69 o
 -11   9   2       46.60       32.14      5.00 o
 -10   9   2      109.82      104.24      5.36 o
  -9   9   2       10.99       11.02      2.13 o
  -8   9   2      188.55      202.85      4.25 o
  -7   9   2        0.89        2.07      1.25 o
  -6   9   2      198.47      185.95      5.19 o
  -5   9   2      267.84      270.57      3.52 o
  -4   9   2       21.12       20.95      0.97 o
  -3   9   2        0.89        1.19      0.77 o
  -2   9   2      856.39      817.77      9.51 o
  -1   9   2      155.07      162.71      5.00 o
   0   9   2      193.27      214.23      4.68 o
   1   9   2      123.49      138.18      2.22 o
   2   9   2        0.41       -0.73      0.77 o
   3   9   2        1.16        0.45      0.68 o
   4   9   2        3.59        2.90      1.01 o
   5   9   2        3.11        3.22      1.25 o
   6   9   2       71.24       66.13      2.51 o
   7   9   2       28.51       23.99      2.10 o
   8   9   2       82.93       80.98      4.90 o
   9   9   2       20.86       13.35      2.72 o
  10   9   2       20.36       23.01      3.72 o
  11   9   2        2.00        0.43      4.17 o
 -12  10   2        8.42        0.35      3.98 o
 -11  10   2       21.30       10.22      4.33 o
 -10  10   2        1.90       -2.77      2.77 o
  -9  10   2       16.07        7.69      2.50 o
  -8  10   2       29.39       20.74      2.58 o
  -7  10   2      132.12      145.67      3.89 o
  -6  10   2      340.30      325.09      5.47 o
  -5  10   2      687.10      687.68      7.07 o
  -4  10   2        0.57        0.89      0.68 o
  -3  10   2      784.20      790.10      9.56 o
  -2  10   2      371.36      392.41      4.77 o
  -1  10   2      257.00      263.82      5.67 o
   0  10   2       50.58       49.36      1.97 o
   1  10   2      944.57      952.87     11.01 o
   2  10   2       68.31       69.55      1.85 o
   3  10   2      432.93      436.37      4.66 o
   4  10   2        3.01        5.00      1.06 o
   5  10   2       55.12       62.62      2.30 o
   6  10   2       56.37       56.79      2.44 o
   7  10   2       28.57       25.95      2.96 o
   8  10   2       19.11       15.95      2.66 o
   9  10   2      298.93      308.36      8.93 o
  10  10   2        8.43        0.74      4.22 o
  11  10   2        5.42        1.43      4.22 o
 -12  11   2       11.22        9.60      4.64 o
 -11  11   2        3.72       -3.61      3.61 o
 -10  11   2        9.52       14.05      6.27 o
  -9  11   2      247.91      251.34      8.35 o
  -8  11   2      424.92      423.35      8.61 o
  -7  11   2      878.99      914.10     12.38 o
  -6  11   2      730.95      737.66     10.12 o
  -5  11   2     1662.67     1663.70     17.41 o
  -4  11   2      258.37      262.31      3.54 o
  -3  11   2      151.61      164.03      2.86 o
  -2  11   2       91.54       99.35      2.30 o
  -1  11   2     1111.53     1138.25     11.85 o
   0  11   2       85.34       89.62      2.65 o
   1  11   2       18.98       16.71      0.95 o
   2  11   2       33.64       44.01      1.74 o
   3  11   2       94.29      100.29      1.85 o
   4  11   2      116.66      112.15      3.02 o
   5  11   2      176.83      173.04      3.68 o
   6  11   2      624.42      625.58      8.54 o
   7  11   2       36.08       40.50      2.82 o
   8  11   2       35.49       41.23      3.84 o
   9  11   2       20.50       27.13      8.47 o
  10  11   2       53.48       56.03      5.83 o
 -11  12   2        3.05        0.16      3.98 o
 -10  12   2        6.41        0.39      3.62 o
  -9  12   2      239.02      230.91      6.57 o
  -8  12   2      693.97      690.91     11.85 o
  -7  12   2        6.83       19.03      2.69 o
  -6  12   2     1009.12     1037.57     12.29 o
  -5  12   2     1654.61     1618.90     17.10 o
  -4  12   2       60.40       66.40      2.24 o
  -3  12   2       46.46       48.24      1.99 o
  -2  12   2      612.20      609.43      7.74 o
  -1  12   2       19.83       19.54      3.56 o
   0  12   2        3.47        5.27      0.87 o
   1  12   2       22.28       21.80      1.18 o
   2  12   2       21.32       23.53      1.40 o
   3  12   2       44.80       34.18      1.46 o
   4  12   2      174.90      178.36      3.41 o
   5  12   2        7.74        3.31      1.52 o
   6  12   2        0.72       -0.64      1.64 o
   7  12   2      311.44      332.75      8.24 o
   8  12   2       41.77       26.68      3.50 o
   9  12   2       76.25       83.63      5.30 o
  10  12   2      105.45       97.07      6.95 o
 -10  13   2        4.93       -0.55      3.74 o
  -9  13   2       59.01       58.14      3.89 o
  -8  13   2      171.29      179.57      7.05 o
  -7  13   2       23.47       21.84      3.81 o
  -6  13   2      289.09      325.57      5.51 o
  -5  13   2      736.96      755.48      9.26 o
  -4  13   2       17.63       19.99      1.65 o
  -3  13   2      182.56      178.29      3.05 o
  -2  13   2      383.93      370.93      5.43 o
  -1  13   2       46.40       48.34      1.79 o
   0  13   2      307.83      278.23      4.23 o
   1  13   2       46.80       44.83      3.01 o
   2  13   2       13.17       12.87      1.31 o
   3  13   2       73.18       68.19      2.02 o
   4  13   2       63.61       63.17      2.26 o
   5  13   2      164.81      163.47      4.13 o
   6  13   2       14.37       15.47      2.09 o
   7  13   2        0.30        0.96      1.87 o
   8  13   2        1.62       -0.85      2.55 o
   9  13   2       19.49       19.89      3.57 o
 -10  14   2      111.53      120.54      7.43 o
  -9  14   2       66.67       78.41      4.18 o
  -8  14   2       90.94      102.89      3.96 o
  -7  14   2        2.00        0.30      1.80 o
  -6  14   2       73.98       69.55      2.66 o
  -5  14   2        0.05       -0.44      1.37 o
  -4  14   2       58.95       63.18      2.22 o
  -3  14   2        4.40        5.99      1.21 o
  -2  14   2      100.25       95.38      4.37 o
  -1  14   2      101.21       99.67      3.80 o
   0  14   2       53.98       60.10      2.01 o
   1  14   2        5.01        5.34      1.44 o
   2  14   2       56.24       49.11      2.50 o
   3  14   2       80.17       69.87      2.17 o
   4  14   2       34.90       34.87      1.82 o
   5  14   2       55.87       46.63      3.55 o
   6  14   2        4.43        3.04      1.85 o
   7  14   2       33.16       41.83      2.90 o
   8  14   2        1.60        5.36      2.81 o
   9  14   2       16.58       15.98      3.44 o
  -9  15   2        3.50        2.85      2.58 o
  -8  15   2       11.33        9.39      2.25 o
  -7  15   2       20.95       19.12      2.34 o
  -6  15   2        0.78       -0.56      1.51 o
  -5  15   2       42.95       46.68      2.18 o
  -4  15   2       28.01       29.55      1.76 o
  -3  15   2       41.10       43.50      1.73 o
  -2  15   2       18.68       14.12      1.75 o
  -1  15   2      148.42      153.89      3.86 o
   0  15   2       47.09       42.28      2.23 o
   1  15   2      417.44      351.85      6.36 o
   2  15   2       39.77       32.85      2.57 o
   3  15   2      120.64       93.92      2.51 o
   4  15   2       67.34       61.26      2.40 o
   5  15   2        6.60        6.49      1.81 o
   6  15   2       58.70       65.81      3.11 o
   7  15   2       25.89       28.12      3.70 o
   8  15   2        3.56        4.72      3.02 o
  -8  16   2        8.30       11.14      2.40 o
  -7  16   2        4.32        0.90      1.93 o
  -6  16   2        6.06        6.56      1.96 o
  -5  16   2        0.13       -1.34      1.45 o
  -4  16   2        2.81        4.12      1.36 o
  -3  16   2        1.07        0.92      1.16 o
  -2  16   2       43.51       38.89      2.35 o
  -1  16   2        8.48        4.13      1.66 o
   0  16   2      174.71      149.71      3.97 o
   1  16   2      111.21      100.17      3.41 o
   2  16   2       99.63       99.61      3.53 o
   3  16   2      252.68      246.84      4.13 o
   4  16   2       31.92       30.74      1.91 o
   5  16   2        3.12        1.73      1.73 o
   6  16   2        1.78        1.70      1.89 o
   7  16   2       12.85       11.17      2.87 o
  -7  17   2       42.92       45.10      2.91 o
  -6  17   2        1.97        0.61      1.85 o
  -5  17   2       20.96       29.87      2.05 o
  -4  17   2        0.18        0.27      1.36 o
  -3  17   2       24.98       30.30      1.74 o
  -2  17   2       30.17       24.84      1.70 o
  -1  17   2       84.82       81.20      4.56 o
   0  17   2       12.59       10.29      1.76 o
   1  17   2       15.87       17.34      2.78 o
   2  17   2       18.14       17.56      2.00 o
   3  17   2        2.82        0.22      1.24 o
   4  17   2       34.26       34.19      2.01 o
   5  17   2       39.93       40.74      2.60 o
   6  17   2       14.58       14.62      2.30 o
  -6  18   2        2.12        1.34      1.75 o
  -5  18   2        5.74        6.23      1.70 o
  -4  18   2        3.94        4.16      1.53 o
  -3  18   2        0.22       -1.21      1.21 o
  -2  18   2       15.54       16.63      1.40 o
  -1  18   2        8.05        7.13      1.80 o
   0  18   2        0.03        1.75      1.61 o
   1  18   2       30.55       36.10      2.36 o
   2  18   2       36.53       41.73      1.82 o
   3  18   2        3.79        4.96      1.38 o
   4  18   2        4.50        2.97      1.58 o
  -3  19   2       13.28       17.67      1.72 o
  -2  19   2        0.62        1.01      1.27 o
  -1  19   2        1.95        1.21      1.25 o
   0  19   2        0.75       -1.05      1.47 o
   1  19   2        3.12        1.95      1.67 o
   2  19   2        1.72        2.73      1.29 o
 -13   0   3        0.18        2.25      6.86 o
 -11   0   3       20.30       28.69      6.14 o
  -9   0   3       34.65       30.98      2.85 o
  -7   0   3      817.47      682.66     11.93 o
  -5   0   3     1581.81     1591.94     23.14 o
  -3   0   3     5123.68     5122.34     59.36 o
  -1   0   3        2.63        2.69      0.48 o
   1   0   3     1511.72     1634.32     16.13 o
   3   0   3     3378.35     3273.00     38.97 o
   5   0   3      160.14      182.30      4.78 o
   7   0   3      140.08      127.24      6.07 o
   9   0   3      343.25      365.79     11.44 o
  11   0   3       29.42       29.40      7.11 o
 -14   1   3       24.24       23.24      3.87 o
 -13   1   3       13.56       20.24      3.42 o
 -12   1   3        0.78       -2.44      2.44 o
 -11   1   3        0.68        3.10      2.53 o
 -10   1   3      140.86      149.68      4.92 o
  -9   1   3       70.28       92.37      3.67 o
  -8   1   3       75.74       75.04      2.52 o
  -7   1   3       45.37       58.49      1.96 o
  -6   1   3      402.51      345.45      4.61 o
  -5   1   3     1789.48     1897.90     17.78 o
  -4   1   3     1171.10     1160.88     12.10 o
  -3   1   3      237.24      241.52      3.44 o
  -2   1   3     2063.11     2020.24     17.02 o
  -1   1   3       85.21       75.35      1.15 o
   0   1   3     3702.42     3604.03     26.54 o
   1   1   3     3872.07     3823.98     29.71 o
   2   1   3     1701.99     1674.93     13.69 o
   3   1   3      510.64      597.38      5.78 o
   4   1   3      711.76      790.32      7.92 o
   5   1   3       51.89       51.46      2.05 o
   6   1   3      673.38      658.38      7.93 o
   7   1   3       44.54       51.85      2.12 o
   8   1   3      274.87      272.77      5.45 o
   9   1   3       78.44       86.76      4.19 o
  10   1   3       64.25       63.31      4.07 o
  11   1   3        0.26       -1.50      2.70 o
  12   1   3       32.62       36.58      4.05 o
 -14   2   3        5.25        2.10      3.18 o
 -13   2   3      105.48      110.51      5.17 o
 -12   2   3        0.06       -0.49      2.57 o
 -11   2   3      161.84      183.64      6.44 o
 -10   2   3      166.88      153.72      5.07 o
  -9   2   3        1.87        0.59      1.33 o
  -8   2   3      246.88      283.89      4.94 o
  -7   2   3     1546.66     1608.64     17.16 o
  -6   2   3     1803.97     1844.02     17.59 o
  -5   2   3     2569.73     2598.46     23.79 o
  -4   2   3     1825.63     1801.12     15.61 o
  -3   2   3    14664.21    14273.11    115.15 o
  -2   2   3     2583.20     2524.47     19.88 o
  -1   2   3     4433.23     4572.38     33.58 o
   0   2   3     1637.80     1760.44     12.73 o
   1   2   3      554.48      585.91      5.03 o
   2   2   3      925.16      960.23      8.32 o
   3   2   3     1568.92     1440.39     12.19 o
   4   2   3        5.57        8.31      0.94 o
   5   2   3      362.94      395.54      6.53 o
   6   2   3       24.72       26.93      1.51 o
   7   2   3        4.62        1.35      1.29 o
   8   2   3       12.75        9.25      2.33 o
   9   2   3      850.91      834.09     13.73 o
  10   2   3       81.22       72.70      4.16 o
  11   2   3        0.38        0.57      2.89 o
  12   2   3       40.75       39.59      4.15 o
 -14   3   3        0.01        1.21      3.04 o
 -13   3   3        4.42        4.77      2.94 o
 -12   3   3      241.73      261.74      7.04 o
 -11   3   3        0.99        3.11      2.46 o
 -10   3   3       88.41       83.49      3.36 o
  -9   3   3       69.85       73.39      2.76 o
  -8   3   3        2.40        5.74      1.44 o
  -7   3   3      677.92      763.08      9.29 o
  -6   3   3     2017.66     1996.71     20.45 o
  -5   3   3     1737.16     1872.90     17.55 o
  -4   3   3     5036.41     5101.05     41.98 o
  -3   3   3     6279.37     6527.16     47.57 o
  -2   3   3      437.01      485.13      4.47 o
  -1   3   3      599.76      598.94      5.29 o
   0   3   3      591.38      601.13      5.38 o
   1   3   3      410.98      380.66      4.16 o
   2   3   3      124.04      121.47      2.41 o
   3   3   3      727.43      742.00      7.32 o
   4   3   3     1012.73     1081.87     10.31 o
   5   3   3      940.95      869.44      8.35 o
   6   3   3     2152.06     1990.23     19.41 o
   7   3   3       19.29       20.27      1.87 o
   8   3   3        0.62       -1.05      1.99 o
   9   3   3       68.74       72.79      4.98 o
  10   3   3      236.64      223.44      6.64 o
  11   3   3      195.45      206.94      6.77 o
  12   3   3      100.57      124.02      5.65 o
 -14   4   3       17.59        7.00      4.27 o
 -13   4   3       36.20       39.85      3.84 o
 -12   4   3        1.92        0.12      2.52 o
 -11   4   3       82.23       71.02      4.68 o
 -10   4   3       64.71       55.52      2.98 o
  -9   4   3      308.76      339.75      5.82 o
  -8   4   3      467.84      490.19      7.02 o
  -7   4   3     1166.03     1193.49     13.34 o
  -6   4   3     1038.88     1190.32     12.98 o
  -5   4   3      572.43      582.00      7.01 o
  -4   4   3     2078.60     2373.36     23.35 o
  -3   4   3      355.60      329.70      3.87 o
  -2   4   3      179.04      179.97      2.13 o
  -1   4   3     1213.76     1229.90     12.42 o
   0   4   3     1898.50     1891.82     18.65 o
   1   4   3     1293.33     1246.66     18.24 o
   2   4   3        4.29        0.94      0.57 o
   3   4   3       69.79       56.55      1.62 o
   4   4   3       22.64       19.12      1.21 o
   5   4   3      185.74      190.71      4.86 o
   6   4   3       16.64       20.47      1.91 o
   7   4   3        1.47        0.36      1.47 o
   8   4   3     1302.77     1256.42     16.35 o
   9   4   3       34.53       31.34      3.71 o
  10   4   3       17.29       23.57      3.13 o
  11   4   3       38.77       51.34      4.09 o
  12   4   3       19.91       24.93      4.49 o
 -14   5   3        0.09        0.51      2.96 o
 -13   5   3       76.62       73.83      4.47 o
 -12   5   3      178.18      153.51      5.65 o
 -11   5   3       76.85       64.86      3.79 o
 -10   5   3        3.52        1.56      1.89 o
  -9   5   3       46.20       35.14      2.18 o
  -8   5   3       73.33       78.15      2.69 o
  -7   5   3        3.79        3.70      1.22 o
  -6   5   3      330.43      337.22      4.95 o
  -5   5   3     3379.92     3537.85     34.42 o
  -4   5   3      581.59      647.83      7.57 o
  -3   5   3     1056.81     1164.69     15.73 o
  -2   5   3      582.20      578.78      6.00 o
  -1   5   3      630.85      756.20      8.04 o
   0   5   3     6433.56     6365.83     60.29 o
   1   5   3      895.13      982.43     10.36 o
   2   5   3      322.75      364.41      3.94 o
   3   5   3       94.80      112.37      2.40 o
   4   5   3        2.15        4.47      1.00 o
   5   5   3      244.75      226.59      3.80 o
   6   5   3      229.17      227.10      4.03 o
   7   5   3      118.29      119.55      3.75 o
   8   5   3        1.14       -1.89      1.89 o
   9   5   3       38.08       38.68      2.96 o
  10   5   3       18.59       13.33      3.01 o
  11   5   3       13.08       10.00      3.53 o
  12   5   3        9.57       13.75      4.13 o
 -13   6   3        1.32        1.94      2.77 o
 -12   6   3       14.70        7.09      2.96 o
 -11   6   3       14.37       10.68      2.63 o
 -10   6   3       62.46       55.56      3.00 o
  -9   6   3       10.74        8.74      1.76 o
  -8   6   3       51.66       44.71      2.15 o
  -7   6   3       35.33       35.63      1.80 o
  -6   6   3        9.57       13.82      2.33 o
  -5   6   3      411.59      414.55      5.40 o
  -4   6   3       91.98       55.49      2.54 o
  -3   6   3     3254.61     3291.55     27.44 o
  -2   6   3     1239.85     1184.41     12.14 o
  -1   6   3      606.62      669.51      7.29 o
   0   6   3     1740.69     1750.08     17.45 o
   1   6   3        7.89       12.16      1.03 o
   2   6   3      259.32      310.43      3.82 o
   3   6   3      786.34      724.69     12.14 o
   4   6   3      152.93      137.80      2.73 o
   5   6   3     1107.37     1155.02     11.99 o
   6   6   3        1.26        1.55      1.25 o
   7   6   3       24.36       25.10      1.99 o
   8   6   3        6.88        4.22      2.32 o
   9   6   3       35.20       36.23      2.84 o
  10   6   3       22.67       17.81      3.78 o
  11   6   3       39.48       37.86      4.47 o
  12   6   3        3.15        3.24      3.69 o
 -13   7   3       33.31       25.18      5.11 o
 -12   7   3       10.29        7.76      3.29 o
 -11   7   3       12.39        6.81      2.57 o
 -10   7   3       26.06       35.01      2.61 o
  -9   7   3       30.51       31.75      2.16 o
  -8   7   3        0.12        0.22      1.29 o
  -7   7   3      324.87      307.82      4.96 o
  -6   7   3       46.88       47.50      2.13 o
  -5   7   3      233.26      222.42      4.34 o
  -4   7   3      142.88      165.88      2.22 o
  -3   7   3     2427.82     2474.45     22.52 o
  -2   7   3      662.17      674.86      7.43 o
  -1   7   3      202.51      179.79      3.77 o
   0   7   3     2792.20     2934.03     35.12 o
   1   7   3     1227.10     1250.97     12.93 o
   2   7   3      338.65      410.37      5.28 o
   3   7   3      184.55      215.88      3.30 o
   4   7   3        0.07        1.72      0.94 o
   5   7   3      145.88      164.58      3.22 o
   6   7   3      407.18      413.65      6.60 o
   7   7   3        1.89       -0.29      1.38 o
   8   7   3        6.37        2.71      2.30 o
   9   7   3       52.44       48.11      3.50 o
  10   7   3        4.43        3.56      3.13 o
  11   7   3        0.01       -1.98      3.25 o
 -13   8   3        0.06        0.41      4.23 o
 -12   8   3        0.02        1.04      7.90 o
 -11   8   3        1.67        0.44      3.54 o
 -10   8   3       50.19       46.89      2.90 o
  -9   8   3       70.23       79.94      3.19 o
  -8   8   3      154.37      153.23      3.67 o
  -7   8   3       13.42       14.11      1.47 o
  -6   8   3        1.90        0.95      0.96 o
  -5   8   3        0.41        1.32      0.74 o
  -4   8   3      250.80      256.41      3.22 o
  -3   8   3       15.63       20.18      1.13 o
  -2   8   3     2166.93     2266.96     22.32 o
  -1   8   3      344.92      338.99      5.74 o
   0   8   3      299.67      300.07      5.31 o
   1   8   3      141.44      153.12      2.55 o
   2   8   3      637.39      755.99      8.59 o
   3   8   3      516.88      550.69      6.28 o
   4   8   3     2018.88     2055.68     19.54 o
   5   8   3      131.02      125.78      3.94 o
   6   8   3        0.06       -1.25      1.25 o
   7   8   3      142.99      147.56      4.01 o
   8   8   3        0.08       -2.09      2.09 o
   9   8   3       21.56       22.90      3.06 o
  10   8   3        3.02        5.85      3.42 o
  11   8   3        6.75        8.70      4.21 o
 -13   9   3       22.46       16.78      5.89 o
 -12   9   3       91.33       85.11     10.32 o
 -11   9   3       50.75       68.56      5.91 o
 -10   9   3        6.84        6.96      2.50 o
  -9   9   3       59.95       59.87      3.09 o
  -8   9   3       29.19       31.72      2.70 o
  -7   9   3       71.83       69.18      2.41 o
  -6   9   3       67.19       69.02      2.20 o
  -5   9   3      442.20      424.25      4.91 o
  -4   9   3      109.96      100.05      1.83 o
  -3   9   3       46.23       55.14      2.12 o
  -2   9   3       60.05       67.41      1.65 o
  -1   9   3      720.69      674.84      9.67 o
   0   9   3      139.19      129.32      3.33 o
   1   9   3      605.18      616.19      7.05 o
   2   9   3       46.54       55.88      1.94 o
   3   9   3      143.52      162.41      2.79 o
   4   9   3      218.80      231.13      3.76 o
   5   9   3       50.63       57.51      2.33 o
   6   9   3      304.80      317.43      5.63 o
   7   9   3       89.42       79.49      3.15 o
   8   9   3       19.73       16.70      2.74 o
   9   9   3        9.41        4.20      3.11 o
  10   9   3       51.59       50.71      4.59 o
  11   9   3       32.23       36.20      5.68 o
 -12  10   3       20.05       25.11      5.13 o
 -11  10   3       13.41       24.49      4.76 o
 -10  10   3       48.18       51.28      4.51 o
  -9  10   3        7.73        0.77      2.32 o
  -8  10   3       76.63       92.80      3.51 o
  -7  10   3       95.32       85.85      3.42 o
  -6  10   3        0.61        0.02      1.21 o
  -5  10   3        1.72       -0.27      0.88 o
  -4  10   3       13.44       13.38      0.94 o
  -3  10   3      936.79      917.88     10.03 o
  -2  10   3      252.23      236.96      3.41 o
  -1  10   3      273.57      261.76      5.78 o
   0  10   3      456.53      460.71      7.40 o
   1  10   3      291.83      292.59      3.98 o
   2  10   3      163.22      160.68      2.93 o
   3  10   3      197.64      207.40      3.78 o
   4  10   3       16.76       16.35      1.51 o
   5  10   3       31.36       33.55      2.70 o
   6  10   3     1055.10     1076.86     12.98 o
   7  10   3        0.01       -1.81      1.81 o
   8  10   3       44.08       51.06      3.67 o
   9  10   3      112.42      122.22      6.04 o
  10  10   3       56.45       55.91      6.11 o
 -12  11   3        0.08        7.10      5.56 o
 -11  11   3       13.82       13.61      4.41 o
 -10  11   3       50.44       46.26      4.13 o
  -9  11   3       11.82        8.59      2.63 o
  -8  11   3      264.47      252.38      6.53 o
  -7  11   3       64.93       66.95      5.73 o
  -6  11   3      117.21      111.51      4.03 o
  -5  11   3      739.16      729.95      8.16 o
  -4  11   3       96.50       90.93      2.04 o
  -3  11   3      129.55      132.19      2.93 o
  -2  11   3        2.29        4.50      0.80 o
  -1  11   3        6.90        5.12      1.17 o
   0  11   3       10.01        9.59      1.45 o
   1  11   3      593.07      570.04      6.70 o
   2  11   3       50.28       60.24      1.89 o
   3  11   3       16.39       23.35      1.08 o
   4  11   3      234.39      236.81      5.04 o
   5  11   3        1.66        0.76      1.77 o
   6  11   3      144.60      157.04      5.14 o
   7  11   3       49.36       42.03      3.74 o
   8  11   3      303.82      297.04      8.83 o
   9  11   3       93.21       94.48      5.38 o
  10  11   3        0.36        1.82      4.17 o
 -11  12   3       22.73       23.08      7.40 o
 -10  12   3       13.65       18.31      3.42 o
  -9  12   3       39.26       39.23      3.31 o
  -8  12   3      244.18      219.16      6.07 o
  -7  12   3      216.08      206.58      5.69 o
  -6  12   3      735.40      773.30      9.72 o
  -5  12   3      321.21      317.96      5.14 o
  -4  12   3      589.60      583.72      7.17 o
  -3  12   3       12.37        9.75      1.51 o
  -2  12   3      155.11      147.97      3.21 o
  -1  12   3       55.01       61.78      2.49 o
   0  12   3        0.16       -1.11      1.11 o
   1  12   3       40.27       38.24      2.71 o
   2  12   3      218.60      217.48      3.58 o
   3  12   3        0.79       -0.84      0.84 o
   4  12   3        6.06        5.07      1.45 o
   5  12   3        4.01        3.13      1.66 o
   6  12   3        0.00       -1.61      1.61 o
   7  12   3       52.47       61.77      4.05 o
   8  12   3        1.09        5.17      3.38 o
   9  12   3        3.60        5.65      3.97 o
 -11  13   3        9.45       14.83      6.98 o
 -10  13   3        1.88       -2.33      2.85 o
  -9  13   3       28.01       26.76      3.04 o
  -8  13   3       70.23       65.75      4.31 o
  -7  13   3       19.96       19.00      2.23 o
  -6  13   3      223.28      223.13      4.48 o
  -5  13   3        4.34        1.34      1.45 o
  -4  13   3        0.53       -1.87      1.87 o
  -3  13   3      280.88      281.97      5.59 o
  -2  13   3      146.77      144.77      4.86 o
  -1  13   3       30.98       28.81      2.57 o
   0  13   3       15.26       13.23      2.17 o
   1  13   3       30.17       28.29      2.12 o
   2  13   3       46.38       52.25      2.49 o
   3  13   3       54.31       51.60      2.12 o
   4  13   3       34.26       39.71      2.20 o
   5  13   3       29.23       29.26      2.27 o
   6  13   3       19.51       15.09      2.17 o
   7  13   3       13.55       14.67      3.33 o
   8  13   3        1.25        3.01      2.76 o
   9  13   3        0.02       -2.74      2.74 o
 -10  14   3        2.42        5.53      3.12 o
  -9  14   3        9.59        6.47      2.64 o
  -8  14   3       19.21       12.87      2.59 o
  -7  14   3      165.22      169.42      4.63 o
  -6  14   3       16.30       11.42      1.77 o
  -5  14   3       43.53       49.15      2.15 o
  -4  14   3        5.79        5.23      1.24 o
  -3  14   3      369.94      397.30      7.02 o
  -2  14   3      115.42      103.50      3.19 o
  -1  14   3       46.86       44.95      3.05 o
   0  14   3      203.10      197.97      5.81 o
   1  14   3       29.68       37.62      3.10 o
   2  14   3      106.73       94.27      3.28 o
   3  14   3       77.90       91.21      2.74 o
   4  14   3      152.75      154.49      3.88 o
   5  14   3        3.11        0.28      1.66 o
   6  14   3        1.56       -1.80      2.00 o
   7  14   3       69.54       75.07      4.35 o
   8  14   3        3.05        3.08      2.73 o
  -9  15   3        7.14        6.88      2.64 o
  -8  15   3        0.35       -2.01      2.59 o
  -7  15   3        0.54       -1.40      1.78 o
  -6  15   3        0.02       -1.24      1.48 o
  -5  15   3       18.99       17.24      1.68 o
  -4  15   3       37.49       37.45      1.76 o
  -3  15   3        0.08       -0.40      1.84 o
  -2  15   3       32.68       26.62      2.99 o
  -1  15   3       26.72       26.29      3.18 o
   0  15   3      672.75      711.67     13.14 o
   1  15   3       43.98       40.63      3.64 o
   2  15   3      228.23      207.74      4.87 o
   3  15   3      144.05      138.70      6.03 o
   4  15   3       11.21       14.66      1.88 o
   5  15   3       19.45       17.08      2.09 o
   6  15   3        0.94        0.72      2.03 o
   7  15   3        0.07        2.31      2.50 o
  -8  16   3       68.05       78.75      4.10 o
  -7  16   3        0.39        1.43      1.87 o
  -6  16   3        6.49        4.78      1.67 o
  -5  16   3        0.29       -1.60      1.60 o
  -4  16   3      156.26      155.79      3.38 o
  -3  16   3       48.02       52.97      2.71 o
  -2  16   3        2.97        3.07      1.63 o
  -1  16   3      140.55      151.88      5.41 o
   0  16   3        8.27       12.66      2.62 o
   1  16   3       49.53       43.53      3.43 o
   2  16   3        2.18        2.18      2.18 o
   3  16   3       64.18       64.44      2.19 o
   4  16   3        3.27        5.17      1.82 o
   5  16   3       18.14       13.30      2.03 o
   6  16   3        4.00        6.77      2.38 o
  -7  17   3        1.30       -1.87      1.87 o
  -6  17   3        5.95        7.17      1.79 o
  -5  17   3        0.06        2.29      1.52 o
  -4  17   3       35.07       36.67      1.96 o
  -3  17   3       13.87       14.38      1.61 o
  -2  17   3       31.42       32.28      2.24 o
  -1  17   3        6.36        5.29      2.54 o
   0  17   3        6.29        3.77      2.50 o
   1  17   3        8.11        8.88      2.62 o
   2  17   3       83.07       93.92      5.08 o
   3  17   3       16.13       17.02      1.58 o
   4  17   3       28.74       34.35      2.29 o
   5  17   3       19.20       19.15      2.22 o
  -5  18   3        1.23        1.06      1.57 o
  -4  18   3       12.60       22.31      1.77 o
  -3  18   3        8.40       13.08      1.40 o
  -2  18   3        1.43        0.74      1.76 o
  -1  18   3        1.69        0.67      2.32 o
   0  18   3        0.61       -2.19      2.19 o
   1  18   3        0.27        2.58      2.43 o
   2  18   3        8.65        9.58      1.83 o
   3  18   3        1.39        0.46      1.62 o
   4  18   3       11.16       14.27      1.94 o
  -3  19   3       22.36       25.93      1.75 o
  -2  19   3        0.06       -1.30      2.39 o
  -1  19   3        2.19        5.17      2.61 o
   0  19   3       42.58       50.92      4.89 o
   1  19   3        2.90        3.80      2.68 o
 -14   0   4      299.24      303.75     12.54 o
 -12   0   4       32.94       34.35      4.75 o
 -10   0   4      242.05      253.32      8.95 o
  -8   0   4      163.67      173.77      6.56 o
  -6   0   4       37.41       25.55      1.83 o
  -4   0   4     1099.41     1066.11     13.92 o
  -2   0   4     3473.76     3356.66     35.25 o
   0   0   4     6245.98     6409.16     66.07 o
   2   0   4     3407.74     3735.98     44.22 o
   4   0   4    13443.54    14140.19    162.23 o
   6   0   4       13.70       19.99      2.18 o
   8   0   4      108.27       95.72      5.99 o
  10   0   4        0.13        0.82      3.80 o
  12   0   4        0.02       -4.29      4.29 o
 -14   1   4        1.64        7.11      3.32 o
 -13   1   4       94.87      107.61      5.03 o
 -12   1   4       23.34       29.32      3.33 o
 -11   1   4     1170.92     1207.48     18.13 o
 -10   1   4        9.17        5.19      2.18 o
  -9   1   4      207.19      203.71      4.38 o
  -8   1   4       56.58       60.10      2.68 o
  -7   1   4      198.42      220.12      4.28 o
  -6   1   4      261.02      257.04      5.50 o
  -5   1   4        0.35        0.11      0.63 o
  -4   1   4      104.34       93.22      1.98 o
  -3   1   4      467.39      475.88      5.27 o
  -2   1   4     3449.04     3438.88     25.49 o
  -1   1   4     2564.65     2487.80     17.86 o
   0   1   4     1107.27     1102.41      8.86 o
   1   1   4     4668.81     4697.34     34.61 o
   2   1   4      163.80      179.95      2.40 o
   3   1   4      136.51      140.89      2.54 o
   4   1   4     5603.25     5924.79     52.65 o
   5   1   4      471.80      514.40      7.13 o
   6   1   4      542.86      590.42      7.55 o
   7   1   4      192.07      204.10      4.99 o
   8   1   4      108.77      116.72      4.55 o
   9   1   4        0.06       -2.32      2.32 o
  10   1   4       15.16        6.99      3.27 o
  11   1   4        7.38        8.57      3.00 o
  12   1   4        4.32       -2.06      3.16 o
 -14   2   4       63.32       77.80      4.91 o
 -13   2   4      262.32      239.71      7.19 o
 -12   2   4        0.53        3.32      2.59 o
 -11   2   4       15.24       19.15      2.78 o
 -10   2   4       34.32       50.12      3.15 o
  -9   2   4        1.13        1.91      1.42 o
  -8   2   4       52.05       40.77      2.04 o
  -7   2   4      338.66      309.93      4.60 o
  -6   2   4       58.94       66.34      1.90 o
  -5   2   4     1015.51      979.54      9.35 o
  -4   2   4       20.79       23.32      1.04 o
  -3   2   4      102.79      111.83      2.19 o
  -2   2   4      809.73      856.46     11.62 o
  -1   2   4     3166.90     3271.64     24.31 o
   0   2   4     1667.44     1681.90     13.69 o
   1   2   4     2859.58     2859.50     22.69 o
   2   2   4     1054.78     1037.69      9.11 o
   3   2   4      352.37      367.07      4.06 o
   4   2   4     3479.94     3496.18     26.65 o
   5   2   4      344.06      346.51      4.77 o
   6   2   4      408.24      392.70      5.38 o
   7   2   4      474.09      486.69      6.92 o
   8   2   4      108.00      101.94      4.00 o
   9   2   4       36.12       33.61      3.35 o
  10   2   4        6.68        9.86      2.89 o
  11   2   4        9.14        8.80      3.06 o
  12   2   4        4.33        8.65      3.48 o
 -14   3   4        7.02        3.72      5.85 o
 -13   3   4      106.17       96.31      4.95 o
 -12   3   4       27.91       30.09      4.10 o
 -11   3   4       13.31       14.63      2.67 o
 -10   3   4      196.93      184.25      4.90 o
  -9   3   4        1.43       -1.32      1.32 o
  -8   3   4       50.22       41.46      2.10 o
  -7   3   4      262.87      271.04      4.62 o
  -6   3   4     2800.46     2830.47     26.11 o
  -5   3   4      678.44      733.73      7.40 o
  -4   3   4     1723.36     1835.14     16.03 o
  -3   3   4        0.54       -0.18      0.52 o
  -2   3   4     1348.77     1341.79     11.13 o
  -1   3   4      203.39      201.74      2.40 o
   0   3   4      692.66      681.03      5.80 o
   1   3   4     3445.46     3322.50     24.84 o
   2   3   4      889.26      934.07      8.35 o
   3   3   4       35.64       18.99      1.00 o
   4   3   4      107.21      143.71      2.48 o
   5   3   4        1.52        2.07      0.99 o
   6   3   4        8.52       11.25      1.45 o
   7   3   4      426.73      444.63      7.04 o
   8   3   4      360.93      341.39      7.59 o
   9   3   4       16.55       14.71      2.97 o
  10   3   4      269.87      247.14      7.22 o
  11   3   4       10.39       12.85      3.26 o
  12   3   4       18.43       14.84      4.37 o
 -14   4   4        4.32        8.14      3.26 o
 -13   4   4       21.20       21.52      3.37 o
 -12   4   4        5.73        7.36      2.73 o
 -11   4   4      292.44      277.56      7.49 o
 -10   4   4       29.59       22.86      2.26 o
  -9   4   4        2.77        1.59      1.43 o
  -8   4   4        0.33       -1.23      1.23 o
  -7   4   4      468.09      474.05      6.61 o
  -6   4   4      744.40      842.76      9.84 o
  -5   4   4       77.62       83.87      2.36 o
  -4   4   4     3591.94     3855.55     34.43 o
  -3   4   4      567.81      521.79      5.31 o
  -2   4   4      114.24      128.40      1.90 o
  -1   4   4        9.41        9.86      0.79 o
   0   4   4      859.40      796.58      6.99 o
   1   4   4      460.13      484.67      5.09 o
   2   4   4      198.14      200.83      2.85 o
   3   4   4        0.32       -0.65      0.65 o
   4   4   4      157.59      164.86      3.33 o
   5   4   4        1.44        1.67      1.17 o
   6   4   4        1.20        0.53      1.60 o
   7   4   4      678.81      639.88      8.96 o
   8   4   4      863.42      879.13     11.63 o
   9   4   4        0.30        6.55      2.72 o
  10   4   4      171.53      177.72      6.29 o
  11   4   4        4.38        4.48      3.67 o
 -14   5   4        3.93       -0.52      3.31 o
 -13   5   4        0.31       -2.55      2.55 o
 -12   5   4        0.50       -2.30      2.30 o
 -11   5   4        8.87       14.36      2.85 o
 -10   5   4        0.09       -1.69      1.69 o
  -9   5   4      162.77      169.23      4.09 o
  -8   5   4      362.59      359.93      7.04 o
  -7   5   4      260.86      274.00      4.66 o
  -6   5   4       43.27       41.92      1.79 o
  -5   5   4       73.71       49.47      1.80 o
  -4   5   4     2378.58     2332.75     24.12 o
  -3   5   4     2661.18     2641.88     35.40 o
  -2   5   4      463.34      559.48      5.45 o
  -1   5   4       20.70       19.97      1.89 o
   0   5   4      132.99      137.42      2.25 o
   1   5   4       55.17       53.67      1.29 o
   2   5   4        2.52        2.32      1.09 o
   3   5   4        6.54        7.83      1.00 o
   4   5   4        3.66        5.78      1.15 o
   5   5   4      964.70      999.66     11.70 o
   6   5   4        4.00        4.12      1.25 o
   7   5   4      111.46      112.46      4.07 o
   8   5   4      175.27      174.51      5.13 o
   9   5   4      261.20      257.20     10.01 o
  10   5   4       20.72       24.79      4.02 o
  11   5   4       11.28        7.96      3.91 o
 -14   6   4        0.52        5.85      3.76 o
 -13   6   4      102.80      113.36      6.26 o
 -12   6   4        5.37        2.32      2.57 o
 -11   6   4        0.48       -2.11      2.11 o
 -10   6   4       62.61       68.94      4.14 o
  -9   6   4       45.73       44.34      2.36 o
  -8   6   4      113.34      109.02      3.15 o
  -7   6   4      205.84      197.63      3.83 o
  -6   6   4        3.24        4.24      1.09 o
  -5   6   4       67.85       70.81      1.91 o
  -4   6   4       51.66       33.83      1.19 o
  -3   6   4     1520.07     1646.40     14.47 o
  -2   6   4       30.71       24.15      1.81 o
  -1   6   4     3174.30     3320.88     32.19 o
   0   6   4      927.01      943.51      9.36 o
   1   6   4      190.17      211.21      2.96 o
   2   6   4      375.54      363.42      4.12 o
   3   6   4     1703.97     1744.39     18.19 o
   4   6   4      260.13      254.35      3.98 o
   5   6   4       40.51       35.34      1.85 o
   6   6   4       14.42        9.23      1.59 o
   7   6   4       99.53       95.93      3.62 o
   8   6   4       27.18       23.68      3.07 o
   9   6   4      113.77      120.77      6.04 o
  10   6   4       44.74       35.55      4.41 o
  11   6   4       22.33       20.24      4.18 o
 -13   7   4       35.50       38.38      4.32 o
 -12   7   4        0.08       -3.01      3.57 o
 -11   7   4       20.05       15.53      2.71 o
 -10   7   4       96.75      100.17      3.79 o
  -9   7   4       86.05      105.55      3.65 o
  -8   7   4        3.57        3.64      1.39 o
  -7   7   4        7.80        6.65      1.32 o
  -6   7   4       77.76       77.72      2.30 o
  -5   7   4       14.88       14.28      1.16 o
  -4   7   4      332.28      311.86      4.07 o
  -3   7   4       83.30       65.93      1.50 o
  -2   7   4     1893.16     1883.91     18.92 o
  -1   7   4      206.65      259.36      3.71 o
   0   7   4     4600.21     4892.54     43.36 o
   1   7   4      169.96      197.02      3.89 o
   2   7   4     1368.30     1367.71     13.31 o
   3   7   4       64.25       63.50      2.18 o
   4   7   4      372.50      371.20      5.63 o
   5   7   4       15.69       13.22      1.47 o
   6   7   4      323.41      327.25      5.21 o
   7   7   4        2.32        0.68      3.34 o
   8   7   4       37.39       38.14      3.83 o
   9   7   4        3.67       -0.15      3.01 o
  10   7   4        4.62        1.39      3.36 o
  11   7   4        9.72        7.24      5.46 o
 -13   8   4       20.86       30.67      5.22 o
 -12   8   4        3.60        5.27      4.05 o
 -11   8   4        3.25       -1.35      3.83 o
 -10   8   4       21.91       13.77      3.13 o
  -9   8   4        6.55        3.04      1.58 o
  -8   8   4       13.54       20.72      1.79 o
  -7   8   4      600.74      583.53      7.67 o
  -6   8   4       20.78       26.01      1.98 o
  -5   8   4       10.20       11.97      1.10 o
  -4   8   4      260.84      257.32      3.13 o
  -3   8   4       25.17       22.82      1.41 o
  -2   8   4       30.01       19.91      1.09 o
  -1   8   4     3647.51     3653.51     35.44 o
   0   8   4       89.06       90.61      2.03 o
   1   8   4      677.80      690.03      8.02 o
   2   8   4      257.89      280.56      3.79 o
   3   8   4       28.77       32.92      1.51 o
   4   8   4       18.70       18.90      1.66 o
   5   8   4        0.32       -1.34      1.34 o
   6   8   4        5.99        4.44      1.73 o
   7   8   4       25.25       30.68      4.33 o
   8   8   4        1.17       -2.35      2.35 o
   9   8   4       31.96       45.93      4.63 o
  10   8   4        1.16        1.67      6.36 o
  11   8   4       21.91       34.37      4.59 o
 -13   9   4        6.91        1.29      4.22 o
 -12   9   4        5.46       12.23      5.52 o
 -11   9   4        3.02       -3.64      3.64 o
 -10   9   4        0.13       -1.89      2.23 o
  -9   9   4       33.75       44.43      2.83 o
  -8   9   4      244.03      237.00      5.28 o
  -7   9   4      280.23      283.86      5.49 o
  -6   9   4       58.33       52.83      1.86 o
  -5   9   4       19.91       21.42      1.37 o
  -4   9   4      719.98      723.02      7.14 o
  -3   9   4      619.52      626.48      7.43 o
  -2   9   4     1031.42     1131.44     12.03 o
  -1   9   4      163.70      164.90      3.23 o
   0   9   4      388.13      355.59      4.68 o
   1   9   4       85.65       67.26      1.94 o
   2   9   4      290.90      291.93      4.46 o
   3   9   4      425.74      392.02      5.12 o
   4   9   4      193.90      190.84      3.97 o
   5   9   4       59.66       51.71      2.49 o
   6   9   4       52.71       52.57      2.70 o
   7   9   4      173.73      183.22      5.75 o
   8   9   4       23.82       19.66      3.08 o
   9   9   4      100.85      105.13      4.91 o
  10   9   4        5.49       -1.68      3.16 o
 -12  10   4       34.52       47.62      6.06 o
 -11  10   4      255.19      283.68     20.90 o
 -10  10   4        0.19        1.19      2.78 o
  -9  10   4      151.22      143.28      5.17 o
  -8  10   4        6.33        8.52      2.07 o
  -7  10   4      637.68      652.31      9.55 o
  -6  10   4      464.78      463.30      6.66 o
  -5  10   4      448.98      467.20      5.10 o
  -4  10   4      300.96      335.42      4.78 o
  -3  10   4     1164.39     1100.41     11.92 o
  -2  10   4      441.04      431.42      5.47 o
  -1  10   4       91.47       79.78      3.17 o
   0  10   4      206.96      214.31      4.86 o
   1  10   4      131.03      141.07      2.71 o
   2  10   4        0.00       -1.00      1.00 o
   3  10   4        3.17        2.17      1.08 o
   4  10   4      467.40      479.13      6.86 o
   5  10   4      431.13      411.90      7.26 o
   6  10   4      181.45      195.79      4.67 o
   7  10   4      688.49      678.89     12.57 o
   8  10   4       70.98       74.56      4.13 o
   9  10   4       15.19       12.84      3.42 o
  10  10   4       14.68       16.52      4.96 o
 -12  11   4        0.70        1.05      4.09 o
 -11  11   4       27.91       25.79      6.86 o
 -10  11   4      143.23      170.01      6.84 o
  -9  11   4       42.67       44.09      3.42 o
  -8  11   4      916.63      930.05     18.04 o
  -7  11   4      604.75      585.83     10.13 o
  -6  11   4      244.56      261.76      4.53 o
  -5  11   4     1453.92     1458.81     14.50 o
  -4  11   4      610.23      611.05      6.35 o
  -3  11   4     1019.13      984.64     10.93 o
  -2  11   4       17.13       25.28      3.59 o
  -1  11   4      113.11      111.32      3.66 o
   0  11   4       27.51       24.77      2.07 o
   1  11   4        3.00        5.27      0.99 o
   2  11   4      346.00      349.13      5.08 o
   3  11   4        0.23       -0.50      1.15 o
   4  11   4      110.88       95.95      2.96 o
   5  11   4       23.21       21.82      1.99 o
   6  11   4        7.34       13.23      2.66 o
   7  11   4       35.63       41.99      4.47 o
   8  11   4      131.74      140.82      6.30 o
   9  11   4        5.42        5.34      3.21 o
 -11  12   4       28.06       23.50      4.68 o
 -10  12   4       23.59       20.62      3.48 o
  -9  12   4        0.97        1.09      2.35 o
  -8  12   4       77.29       67.38      3.69 o
  -7  12   4       31.21       25.12      2.69 o
  -6  12   4       90.29       83.40      2.90 o
  -5  12   4      331.01      344.63      6.26 o
  -4  12   4     2704.80     2722.77     29.83 o
  -3  12   4      121.91      117.51      5.99 o
  -2  12   4      738.77      722.47      8.38 o
  -1  12   4      231.29      217.83      5.17 o
   0  12   4       25.19       20.15      3.52 o
   1  12   4      242.77      246.79      3.83 o
   2  12   4       56.79       67.52      2.52 o
   3  12   4      259.02      272.96      4.93 o
   4  12   4       52.18       54.08      2.54 o
   5  12   4       20.67       19.36      2.17 o
   6  12   4      135.02      132.98      5.33 o
   7  12   4       21.08       16.02      3.91 o
   8  12   4       67.37       77.08      4.88 o
   9  12   4        0.87        4.11      3.19 o
 -11  13   4       48.31       43.04      7.34 o
 -10  13   4        1.02        3.14      3.05 o
  -9  13   4        2.54        0.45      2.67 o
  -8  13   4        9.30        7.09      3.37 o
  -7  13   4      214.59      212.32      5.70 o
  -6  13   4       29.50       35.53      2.11 o
  -5  13   4      229.82      220.84      4.11 o
  -4  13   4       80.53       81.93      2.99 o
  -3  13   4      349.80      359.42      6.64 o
  -2  13   4      523.30      480.70     10.06 o
  -1  13   4      103.70      102.48      4.73 o
   0  13   4       42.48       30.64      3.02 o
   1  13   4      550.37      548.97     12.81 o
   2  13   4       28.37       30.38      2.42 o
   3  13   4       66.09       63.86      2.51 o
   4  13   4        6.76        4.70      1.66 o
   5  13   4      157.99      154.88      4.35 o
   6  13   4       73.95       65.15      3.90 o
   7  13   4       30.62       36.64      3.57 o
   8  13   4       21.79       18.67      3.51 o
 -10  14   4        5.97        4.41      4.26 o
  -9  14   4        0.44       -1.88      2.57 o
  -8  14   4        4.79        6.61      2.40 o
  -7  14   4        3.85        1.60      1.83 o
  -6  14   4       10.10        9.31      1.66 o
  -5  14   4       38.80       45.04      2.03 o
  -4  14   4      151.11      146.32      2.94 o
  -3  14   4       59.24       55.26      2.72 o
  -2  14   4      196.72      186.19      5.99 o
  -1  14   4       43.61       57.39      3.70 o
   0  14   4       71.93       62.65      4.51 o
   1  14   4       22.52       17.35      2.76 o
   2  14   4       60.51       60.28      3.20 o
   3  14   4      148.31      131.54      3.35 o
   4  14   4        2.85        5.00      1.64 o
   5  14   4       75.62       77.59      3.68 o
   6  14   4       67.10       64.73      4.39 o
   7  14   4        4.97        9.61      2.90 o
  -9  15   4        0.01        0.71      2.74 o
  -8  15   4       15.72       15.96      2.66 o
  -7  15   4        9.98       10.53      2.14 o
  -6  15   4       52.15       52.70      2.44 o
  -5  15   4        2.87        1.52      1.35 o
  -4  15   4       15.59       12.10      1.32 o
  -3  15   4        0.06        0.80      1.60 o
  -2  15   4       12.84       18.86      2.72 o
  -1  15   4       41.54       40.34      3.36 o
   0  15   4       29.39       25.31      3.00 o
   1  15   4       14.94       21.96      3.15 o
   2  15   4        0.65       -1.54      1.54 o
   3  15   4       68.60       61.65      3.82 o
   4  15   4        0.08       -1.47      1.47 o
   5  15   4       71.32       70.44      5.87 o
   6  15   4        0.19        2.17      2.37 o
   7  15   4        0.02       -0.78      2.52 o
  -8  16   4       14.07       11.06      2.65 o
  -7  16   4       19.49       14.79      2.06 o
  -6  16   4        1.64       -0.24      1.57 o
  -5  16   4        1.29        0.75      1.44 o
  -4  16   4       10.55        7.26      1.33 o
  -3  16   4      131.53      142.99      5.27 o
  -2  16   4       82.15       93.67      4.60 o
  -1  16   4       49.63       49.67      3.75 o
   0  16   4        0.56        0.31      2.36 o
   1  16   4       19.26       21.89      3.00 o
   2  16   4       21.25       15.02      1.94 o
   3  16   4      101.41       95.72      2.97 o
   4  16   4        0.96        1.28      2.91 o
   5  16   4        0.32        4.89      2.57 o
   6  16   4       13.82        6.52      2.56 o
  -7  17   4        5.88        6.99      1.91 o
  -6  17   4       13.84       12.75      1.90 o
  -5  17   4      230.29      242.43      7.09 o
  -4  17   4       27.95       30.71      1.82 o
  -3  17   4        9.05        9.01      1.95 o
  -2  17   4       34.86       31.61      3.39 o
  -1  17   4       47.36       48.25      3.82 o
   0  17   4        0.91        2.53      2.45 o
   1  17   4        1.09        1.32      2.51 o
   2  17   4       20.01       21.76      3.18 o
   3  17   4       34.06       34.48      1.77 o
   4  17   4        0.79        1.05      1.69 o
  -5  18   4       40.23       39.35      2.26 o
  -4  18   4        0.00       -1.33      1.33 o
  -3  18   4       72.47       92.20      4.92 o
  -2  18   4       30.68       32.83      3.57 o
  -1  18   4        2.10        1.56      2.66 o
   0  18   4        6.60        5.55      2.83 o
   1  18   4        9.70        5.15      2.79 o
   2  18   4        3.73        2.89      2.87 o
   3  18   4       13.69       14.19      2.20 o
 -13   0   5        8.68       25.56      5.05 o
 -11   0   5       73.76       78.29      5.88 o
  -9   0   5       67.85       71.20      8.47 o
  -7   0   5      637.96      568.37     12.35 o
  -5   0   5      191.32      192.11      4.84 o
  -3   0   5       38.39       33.08      1.70 o
  -1   0   5      204.63      231.92      3.86 o
   1   0   5     1351.88     1470.57     18.79 o
   3   0   5      381.41      382.91      6.90 o
   5   0   5        6.35       12.76      1.98 o
   7   0   5      181.24      156.01      7.27 o
   9   0   5       65.71       59.45      5.53 o
  11   0   5       44.84       75.25      6.87 o
 -14   1   5        3.36        3.27      3.19 o
 -13   1   5        5.80        2.33      5.33 o
 -12   1   5        8.10        5.37      2.83 o
 -11   1   5      159.61      161.82      5.62 o
 -10   1   5        3.89        2.17      2.25 o
  -9   1   5      111.63      106.81      3.32 o
  -8   1   5      150.94      149.02      4.75 o
  -7   1   5      175.32      159.19      3.22 o
  -6   1   5       35.49       26.27      1.42 o
  -5   1   5       10.11       14.28      1.12 o
  -4   1   5     1213.04     1200.47     11.85 o
  -3   1   5       27.37       20.25      0.94 o
  -2   1   5      189.93      207.11      2.53 o
  -1   1   5       35.28       33.22      0.97 o
   0   1   5      870.73      908.44      8.14 o
   1   1   5        0.93       -0.44      0.67 o
   2   1   5       58.89       90.59      2.10 o
   3   1   5       78.48       98.30      2.36 o
   4   1   5      563.22      510.01      6.08 o
   5   1   5       46.37       51.89      2.09 o
   6   1   5      190.50      202.38      4.16 o
   7   1   5        0.36       -0.67      1.65 o
   8   1   5       11.64        9.91      2.64 o
   9   1   5        0.72        0.38      2.48 o
  10   1   5       62.30       63.02      4.30 o
  11   1   5        5.72       12.07      3.25 o
 -14   2   5        0.36       -3.35      3.35 o
 -13   2   5        1.77       -2.73      2.73 o
 -12   2   5        6.13        5.18      2.81 o
 -11   2   5       29.55       33.09      3.16 o
 -10   2   5        6.25        5.65      2.21 o
  -9   2   5        0.04        0.90      1.65 o
  -8   2   5      196.72      214.64      3.74 o
  -7   2   5        3.76        4.30      1.13 o
  -6   2   5      267.03      261.98      4.27 o
  -5   2   5     1076.40     1020.01      9.83 o
  -4   2   5       64.23       73.78      1.85 o
  -3   2   5      385.54      379.40      4.37 o
  -2   2   5      539.52      581.43      5.58 o
  -1   2   5     1013.02      954.83      8.41 o
   0   2   5        0.53        4.45      0.70 o
   1   2   5      133.68      139.98      2.26 o
   2   2   5       59.68       70.80      1.76 o
   3   2   5        9.88       10.21      1.02 o
   4   2   5      252.14      275.73      4.12 o
   5   2   5       21.08       16.23      1.47 o
   6   2   5      495.69      485.88      6.41 o
   7   2   5      487.63      490.66      7.70 o
   8   2   5       48.94       45.85      3.49 o
   9   2   5        2.77        0.89      2.63 o
  10   2   5        0.06       -1.49      2.65 o
  11   2   5        2.87       -2.70      2.75 o
 -14   3   5        8.37        3.49      3.60 o
 -13   3   5       13.83       10.47      2.99 o
 -12   3   5        0.19        3.76      2.72 o
 -11   3   5        1.22       -0.27      2.31 o
 -10   3   5        9.89        7.35      2.00 o
  -9   3   5      215.59      209.91      4.87 o
  -8   3   5     1370.82     1329.81     15.82 o
  -7   3   5       22.81       20.11      1.48 o
  -6   3   5     1927.35     2055.85     18.35 o
  -5   3   5     4319.14     4550.72     38.08 o
  -4   3   5      558.24      527.27      5.74 o
  -3   3   5        8.96        0.38      0.71 o
  -2   3   5     4261.66     4513.38     35.37 o
  -1   3   5      429.98      445.77      4.33 o
   0   3   5       14.49       15.91      0.86 o
   1   3   5      212.95      227.48      2.83 o
   2   3   5     1693.68     1664.14     13.40 o
   3   3   5      205.85      179.54      2.73 o
   4   3   5      104.74       78.62      1.98 o
   5   3   5       78.27       73.88      2.37 o
   6   3   5       31.06       31.37      2.22 o
   7   3   5        0.57       -0.29      1.94 o
   8   3   5       53.24       40.02      3.44 o
   9   3   5      136.67      142.02      5.72 o
  10   3   5       65.81       56.48      4.11 o
  11   3   5        1.91       -1.96      3.77 o
 -14   4   5        6.22        8.95      3.48 o
 -13   4   5       24.75       24.61      3.44 o
 -12   4   5       22.39       27.90      3.23 o
 -11   4   5       14.93       16.28      4.09 o
 -10   4   5       16.55       16.24      2.41 o
  -9   4   5      168.17      172.36      4.47 o
  -8   4   5      274.46      258.17      4.74 o
  -7   4   5      271.09      290.56      4.89 o
  -6   4   5      396.87      345.44      5.21 o
  -5   4   5      525.97      515.35      6.65 o
  -4   4   5     5600.10     5987.91     52.84 o
  -3   4   5     1967.52     2238.54     20.66 o
  -2   4   5     4600.19     5086.75     39.71 o
  -1   4   5     1749.59     1815.06     14.94 o
   0   4   5        2.89       -0.43      0.55 o
   1   4   5      217.59      214.54      2.86 o
   2   4   5      688.42      653.40      6.45 o
   3   4   5       12.85       16.84      1.15 o
   4   4   5      230.89      233.69      3.71 o
   5   4   5        2.16        2.53      1.27 o
   6   4   5      334.01      329.87      5.83 o
   7   4   5     1061.21     1062.11     13.26 o
   8   4   5       19.52       11.48      2.85 o
   9   4   5       27.39       32.96      3.54 o
  10   4   5        5.30       -1.73      3.52 o
  11   4   5       38.45       34.25      5.11 o
 -14   5   5        0.60       -1.44      3.56 o
 -13   5   5        0.37       -2.56      2.56 o
 -12   5   5       52.70       54.29      3.72 o
 -11   5   5       15.20       17.25      2.73 o
 -10   5   5       13.21       15.14      2.21 o
  -9   5   5      284.70      268.55      5.55 o
  -8   5   5      158.12      166.70      4.00 o
  -7   5   5       36.84       35.05      1.90 o
  -6   5   5      574.52      562.16      7.29 o
  -5   5   5      199.72      221.94      3.77 o
  -4   5   5        7.01       14.67      1.10 o
  -3   5   5     1264.43     1386.96     12.58 o
  -2   5   5       30.93       39.00      1.22 o
  -1   5   5       31.33       21.11      1.22 o
   0   5   5      355.53      403.85      4.77 o
   1   5   5      958.69      983.94      9.35 o
   2   5   5       43.96       41.37      1.40 o
   3   5   5      962.36      924.66     10.66 o
   4   5   5      437.81      430.24      6.99 o
   5   5   5      491.55      505.10      6.74 o
   6   5   5       50.43       50.19      2.52 o
   7   5   5       94.46       88.75      3.44 o
   8   5   5       22.13       17.92      2.40 o
   9   5   5      125.68      126.64      9.73 o
  10   5   5       30.02       21.82      4.28 o
  11   5   5        6.04        8.95      3.98 o
 -14   6   5       10.39        9.76      3.72 o
 -13   6   5       32.68       24.68      5.05 o
 -12   6   5        2.08       -2.63      2.63 o
 -11   6   5        3.60       -1.52      2.18 o
 -10   6   5      207.97      191.26      5.36 o
  -9   6   5      313.96      315.71      6.15 o
  -8   6   5       43.95       48.35      2.24 o
  -7   6   5      276.94      292.36      4.91 o
  -6   6   5      251.54      231.51      4.75 o
  -5   6   5      538.70      590.11     13.11 o
  -4   6   5       15.50       12.35      0.94 o
  -3   6   5     2957.58     3208.57     27.22 o
  -2   6   5      128.25      113.31      2.23 o
  -1   6   5        2.51        2.02      0.87 o
   0   6   5       28.41       56.58      1.60 o
   1   6   5      497.06      484.74      5.72 o
   2   6   5       24.36       19.73      1.12 o
   3   6   5       35.73       34.39      1.84 o
   4   6   5      268.26      285.74      4.51 o
   5   6   5      237.70      241.25      5.38 o
   6   6   5       41.41       40.73      2.61 o
   7   6   5       66.74       57.82      3.77 o
   8   6   5       45.67       45.70      3.27 o
   9   6   5      265.19      272.76     11.99 o
  10   6   5       15.22       19.72      4.08 o
 -13   7   5        1.49       -3.04      3.04 o
 -12   7   5        1.70       -0.16      2.79 o
 -11   7   5      153.18      157.46      6.48 o
 -10   7   5        0.89        0.85      1.84 o
  -9   7   5       61.77       64.96      2.93 o
  -8   7   5       50.24       57.36      2.44 o
  -7   7   5      503.43      493.13      6.92 o
  -6   7   5      230.06      230.68      7.17 o
  -5   7   5        5.67        3.11      0.90 o
  -4   7   5        0.27       -0.07      0.77 o
  -3   7   5      101.02       89.34      2.02 o
  -2   7   5      524.83      502.80      6.31 o
  -1   7   5      124.07      137.52      2.74 o
   0   7   5        0.80        0.40      1.42 o
   1   7   5      107.56       92.51      2.10 o
   2   7   5       46.47       45.91      2.14 o
   3   7   5       23.22       29.08      1.47 o
   4   7   5      410.38      402.03      6.23 o
   5   7   5       22.66       23.86      1.80 o
   6   7   5      147.54      170.58      5.31 o
   7   7   5      460.13      473.77      9.54 o
   8   7   5        0.30        1.22      2.54 o
   9   7   5        4.71        4.18      3.41 o
  10   7   5       14.60       14.23      3.98 o
 -13   8   5        0.06       -3.93      3.93 o
 -12   8   5        4.94        2.40      3.18 o
 -11   8   5       23.55       31.65      3.84 o
 -10   8   5      382.56      362.34      8.07 o
  -9   8   5       20.53       21.39      2.56 o
  -8   8   5        0.83        1.00      1.66 o
  -7   8   5       99.35       82.73      2.70 o
  -6   8   5      598.78      588.64      7.03 o
  -5   8   5       52.34       50.52      1.81 o
  -4   8   5       10.49       12.24      1.19 o
  -3   8   5       24.52       24.77      1.11 o
  -2   8   5        2.29        2.00      0.90 o
  -1   8   5      629.53      634.93      7.58 o
   0   8   5     1138.69     1080.53     11.88 o
   1   8   5       37.40       39.17      1.47 o
   2   8   5       65.57       64.87      2.04 o
   3   8   5      231.85      229.27      3.91 o
   4   8   5      906.31      948.86     11.54 o
   5   8   5       50.26       39.80      3.17 o
   6   8   5      631.81      623.93     12.59 o
   7   8   5        3.04        4.11      2.50 o
   8   8   5       20.89       27.32      4.90 o
   9   8   5        2.98        2.11      3.37 o
  10   8   5       21.72       20.25      4.18 o
 -13   9   5       68.22       66.18      6.96 o
 -12   9   5       15.34       11.16      7.98 o
 -11   9   5      132.05      133.98      6.24 o
 -10   9   5        5.27        5.84      3.02 o
  -9   9   5      108.41      122.76      4.74 o
  -8   9   5      429.65      418.23      7.42 o
  -7   9   5      372.73      372.55      6.57 o
  -6   9   5        8.08        8.36      1.49 o
  -5   9   5      278.37      280.85      3.99 o
  -4   9   5        1.10        0.92      1.10 o
  -3   9   5        0.49       -0.07      0.96 o
  -2   9   5      136.71      133.52      2.70 o
  -1   9   5       16.34       24.42      1.32 o
   0   9   5      170.59      163.92      3.11 o
   1   9   5      935.51      982.31     11.13 o
   2   9   5        2.53        1.47      1.05 o
   3   9   5      906.50      877.38     10.59 o
   4   9   5      729.00      735.94      9.61 o
   5   9   5       68.51       71.65      2.93 o
   6   9   5       18.51       18.69      2.70 o
   7   9   5      479.89      510.57     10.02 o
   8   9   5       46.25       37.87      3.58 o
   9   9   5       10.22       10.85      3.51 o
  10   9   5       20.95       22.45      4.34 o
 -12  10   5       16.95       18.19      4.82 o
 -11  10   5       49.75       48.77      5.56 o
 -10  10   5       26.39       27.36      3.72 o
  -9  10   5       72.35       61.19      3.58 o
  -8  10   5      153.12      153.15      4.60 o
  -7  10   5      236.38      211.26      6.76 o
  -6  10   5       49.95       48.50      2.69 o
  -5  10   5       48.81       40.11      2.00 o
  -4  10   5      119.22      129.06      2.37 o
  -3  10   5      246.16      268.88      4.27 o
  -2  10   5        4.98        8.77      1.19 o
  -1  10   5     1069.33     1029.98     11.40 o
   0  10   5     1117.27     1124.53     12.38 o
   1  10   5      156.91      163.72      3.29 o
   2  10   5        4.24        3.12      1.04 o
   3  10   5        0.02        0.07      1.35 o
   4  10   5      456.92      478.90      7.17 o
   5  10   5       65.21       66.29      3.37 o
   6  10   5        0.53       -0.24      2.77 o
   7  10   5      189.21      182.68      5.93 o
   8  10   5        0.19       -0.95      2.59 o
   9  10   5       54.63       64.86      6.77 o
 -12  11   5       26.14       29.00      5.00 o
 -11  11   5        0.37        0.08      3.78 o
 -10  11   5        1.46       -2.70      2.70 o
  -9  11   5        4.81        3.43      2.74 o
  -8  11   5      100.91       94.28      4.15 o
  -7  11   5      258.45      232.90      4.72 o
  -6  11   5        0.24       -1.29      1.29 o
  -5  11   5       73.50       67.38      2.90 o
  -4  11   5      114.76      116.56      4.52 o
  -3  11   5     2250.30     2243.64     22.93 o
  -2  11   5     1442.53     1406.03     15.04 o
  -1  11   5       12.60        4.23      3.39 o
   0  11   5      135.06      122.89      2.71 o
   1  11   5       93.06       92.26      2.53 o
   2  11   5       55.35       66.10      2.76 o
   3  11   5      311.41      307.07      5.71 o
   4  11   5       66.96       58.12      2.55 o
   5  11   5       29.75       33.41      2.76 o
   6  11   5        4.67        4.34      2.27 o
   7  11   5       36.85       36.09      4.90 o
   8  11   5        0.00        0.77      2.75 o
   9  11   5        1.84        2.44      8.17 o
 -11  12   5        0.19        3.27      3.98 o
 -10  12   5       41.65       50.82      6.33 o
  -9  12   5       14.68       13.09      3.02 o
  -8  12   5       67.87       64.36      3.58 o
  -7  12   5      133.28      131.74      4.19 o
  -6  12   5      315.56      317.50      6.03 o
  -5  12   5      200.57      209.75      4.05 o
  -4  12   5      348.31      345.99      5.25 o
  -3  12   5       86.69       82.17      3.41 o
  -2  12   5       48.46       47.56      1.93 o
  -1  12   5      265.49      272.01      6.21 o
   0  12   5       96.00       89.72      2.29 o
   1  12   5       22.77       18.88      1.79 o
   2  12   5      339.36      316.49      5.86 o
   3  12   5       50.25       50.18      2.95 o
   4  12   5      142.08      146.08      4.09 o
   5  12   5       43.78       49.60      4.16 o
   6  12   5       73.85       65.70      4.17 o
   7  12   5        3.67        4.51      2.88 o
   8  12   5       18.24        9.74      3.44 o
 -10  13   5        0.59       -1.22      3.61 o
  -9  13   5      197.93      208.18     14.67 o
  -8  13   5       16.08       15.05      2.61 o
  -7  13   5        5.66        2.62      1.83 o
  -6  13   5       23.76       22.46      2.19 o
  -5  13   5       35.38       35.62      2.75 o
  -4  13   5        1.38        0.39      1.83 o
  -3  13   5      352.49      351.68      6.70 o
  -2  13   5        3.52       -1.45      1.45 o
  -1  13   5        0.55       -2.35      2.35 o
   0  13   5        2.97       -0.97      2.76 o
   1  13   5      202.53      188.43      4.63 o
   2  13   5       65.82       69.10      3.17 o
   3  13   5      181.42      175.97      8.27 o
   4  13   5       54.09       60.56      3.48 o
   5  13   5        0.46        3.37      2.24 o
   6  13   5        4.50        7.82      2.69 o
   7  13   5       13.08        6.88      2.97 o
 -10  14   5        1.66        0.97      2.79 o
  -9  14   5        1.08        1.16      2.60 o
  -8  14   5        2.98        2.74      2.55 o
  -7  14   5       72.87       72.24      3.21 o
  -6  14   5       21.50       24.86      2.21 o
  -5  14   5       26.44       27.15      1.76 o
  -4  14   5      113.37      111.90      3.87 o
  -3  14   5        5.68        3.60      2.11 o
  -2  14   5        0.54       -1.36      2.19 o
  -1  14   5       44.50       42.67      3.55 o
   0  14   5      133.38      128.78      5.49 o
   1  14   5        8.22        8.02      1.71 o
   2  14   5        4.91        2.72      1.81 o
   3  14   5        1.49       -0.38      1.44 o
   4  14   5        1.08       -1.87      1.87 o
   5  14   5       79.13       77.01      4.87 o
   6  14   5        6.19        4.92      2.60 o
   7  14   5        6.18       10.83      3.08 o
  -9  15   5        1.16        3.27      2.87 o
  -8  15   5        6.22        3.22      2.55 o
  -7  15   5       23.32       22.63      2.95 o
  -6  15   5        9.72       10.68      2.15 o
  -5  15   5        0.30       -1.25      1.25 o
  -4  15   5       36.38       40.60      2.62 o
  -3  15   5       46.82       53.49      2.76 o
  -2  15   5       79.26       98.96      4.88 o
  -1  15   5      348.78      359.81      9.14 o
   0  15   5       11.06        8.88      3.24 o
   1  15   5       49.56       49.68      4.00 o
   2  15   5        4.30        8.83      2.60 o
   3  15   5        0.59       -1.42      1.42 o
   4  15   5       15.39        7.99      3.39 o
   5  15   5        0.77       -2.10      2.10 o
   6  15   5        1.90       -0.91      2.39 o
  -8  16   5        1.49        1.46      2.51 o
  -7  16   5        2.12       -1.03      2.03 o
  -6  16   5       21.25       25.56      2.66 o
  -5  16   5        6.75        7.82      1.59 o
  -4  16   5        0.01       -0.05      1.35 o
  -3  16   5       40.65       49.26      2.74 o
  -2  16   5       20.56       21.04      3.17 o
  -1  16   5        0.85        0.59      2.52 o
   0  16   5       56.34       61.79      4.28 o
   1  16   5       29.91       33.97      3.62 o
   2  16   5        1.49        0.29      1.62 o
   3  16   5        9.25        8.40      2.61 o
   4  16   5       15.86        6.85      2.12 o
   5  16   5        4.06        4.12      2.37 o
  -6  17   5       16.36       19.91      2.76 o
  -5  17   5       16.59       18.29      1.82 o
  -4  17   5       49.69       50.68      4.41 o
  -3  17   5       35.00       32.86      3.83 o
  -2  17   5        8.60        7.69      2.92 o
  -1  17   5        8.46       10.56      3.00 o
   0  17   5       11.89       18.78      3.56 o
   1  17   5        5.59        1.65      2.65 o
   2  17   5        0.13       -3.45      3.45 o
   3  17   5        8.46       11.37      3.18 o
  -4  18   5       70.58       80.32      2.89 o
  -3  18   5       19.49       17.55      3.50 o
  -2  18   5        0.99       -2.63      2.63 o
  -1  18   5        0.47       -2.23      2.70 o
   0  18   5        4.49        2.66      4.02 o
   1  18   5        5.03        3.51      3.03 o
 -14   0   6       23.70       14.05      5.01 o
 -12   0   6      951.73      921.63     33.13 o
 -10   0   6     2764.49     2723.60     49.76 o
  -8   0   6      411.70      385.55     20.42 o
  -6   0   6      478.96      479.08      8.11 o
  -4   0   6      639.23      675.30      9.98 o
  -2   0   6       11.18       10.36      1.35 o
   0   0   6     1189.83     1099.49     14.81 o
   2   0   6       23.25       25.84      2.02 o
   4   0   6       15.60       14.78      1.96 o
   6   0   6      121.85      122.17      4.72 o
   8   0   6       44.50       45.91      5.26 o
  10   0   6       13.11       22.29      5.17 o
 -14   1   6       19.56       10.68      3.49 o
 -13   1   6      369.99      378.01      9.04 o
 -12   1   6      273.51      260.62      8.58 o
 -11   1   6      153.51      170.20      5.76 o
 -10   1   6       43.59       46.76      3.40 o
  -9   1   6      201.07      215.05      4.65 o
  -8   1   6        6.68        7.88      1.39 o
  -7   1   6      665.56      644.75      8.90 o
  -6   1   6       16.62        8.95      1.67 o
  -5   1   6      291.42      286.25      4.24 o
  -4   1   6     3498.65     3588.64     30.41 o
  -3   1   6      824.78      818.57      8.16 o
  -2   1   6      307.27      300.10      3.65 o
  -1   1   6      832.32      849.35      7.90 o
   0   1   6      333.35      329.33      4.18 o
   1   1   6     2370.72     2604.79     22.67 o
   2   1   6      385.15      370.65      4.79 o
   3   1   6      236.61      208.12      3.53 o
   4   1   6      216.33      210.03      3.74 o
   5   1   6       55.02       55.08      2.16 o
   6   1   6       62.68       68.07      2.96 o
   7   1   6      262.09      275.31      9.88 o
   8   1   6        1.05       -2.34      2.34 o
   9   1   6        2.38        3.68      2.80 o
  10   1   6       45.32       53.08      4.32 o
 -14   2   6        0.01       -0.73      3.05 o
 -13   2   6        0.29        1.78      2.81 o
 -12   2   6        0.11        0.08      2.67 o
 -11   2   6        2.86       -0.68      2.45 o
 -10   2   6      462.24      457.35      8.91 o
  -9   2   6       19.50       18.31      2.16 o
  -8   2   6       75.11       67.88      2.24 o
  -7   2   6       10.68        8.52      1.24 o
  -6   2   6      229.20      227.73      3.57 o
  -5   2   6       41.33       45.11      1.59 o
  -4   2   6      657.08      675.90      7.58 o
  -3   2   6       91.79       77.17      2.25 o
  -2   2   6     1151.77     1321.84     10.88 o
  -1   2   6      158.71      172.68      2.50 o
   0   2   6     1097.35     1064.41     10.17 o
   1   2   6     1512.89     1484.51     13.66 o
   2   2   6       51.28       42.77      1.74 o
   3   2   6      356.65      359.58      5.15 o
   4   2   6       31.66       26.90      1.74 o
   5   2   6      157.02      153.39      3.83 o
   6   2   6       16.91       15.20      2.20 o
   7   2   6       47.06       51.94      3.52 o
   8   2   6       37.99       41.27      3.65 o
   9   2   6       52.91       42.78      3.87 o
  10   2   6        4.31        0.96      3.09 o
 -14   3   6        2.92       -0.74      3.75 o
 -13   3   6       55.54       59.17      4.15 o
 -12   3   6       40.91       36.44      3.53 o
 -11   3   6        8.13        6.07      2.63 o
 -10   3   6       25.93       28.34      2.52 o
  -9   3   6      494.76      508.00      8.35 o
  -8   3   6        6.58        2.81      1.43 o
  -7   3   6      175.75      168.65      3.48 o
  -6   3   6       35.67       41.09      1.66 o
  -5   3   6       17.82        8.82      1.06 o
  -4   3   6        8.19        1.71      0.86 o
  -3   3   6      880.46      955.45      8.28 o
  -2   3   6     2542.93     2787.65     20.40 o
  -1   3   6        7.86        9.89      0.89 o
   0   3   6      719.12      740.92      6.78 o
   1   3   6        2.84        4.43      0.84 o
   2   3   6        0.03        1.56      0.83 o
   3   3   6      348.59      371.91      4.66 o
   4   3   6       13.14       14.74      1.42 o
   5   3   6      625.29      630.16      8.14 o
   6   3   6       81.09       74.54      3.10 o
   7   3   6      110.28      116.34      5.06 o
   8   3   6      255.76      224.87      6.79 o
   9   3   6       14.20       15.13      3.26 o
  10   3   6       41.33       41.97      5.03 o
 -14   4   6        0.84       -0.06      3.33 o
 -13   4   6        2.31        6.05      2.90 o
 -12   4   6       32.25       32.20      3.25 o
 -11   4   6        0.30        0.40      2.18 o
 -10   4   6      143.86      159.99      5.25 o
  -9   4   6      244.05      239.96      5.46 o
  -8   4   6       36.44       40.94      2.26 o
  -7   4   6       80.62       85.55      2.83 o
  -6   4   6     3045.84     3126.34     31.34 o
  -5   4   6       23.48       20.55      1.37 o
  -4   4   6      260.33      211.25      3.43 o
  -3   4   6       90.15       84.80      2.04 o
  -2   4   6     1847.00     2059.58     17.02 o
  -1   4   6      171.65      151.12      2.73 o
   0   4   6      265.41      244.44      3.08 o
   1   4   6       80.29       79.83      1.85 o
   2   4   6     1070.41     1129.08      9.83 o
   3   4   6       38.73       47.47      1.72 o
   4   4   6      269.63      264.05      3.97 o
   5   4   6      139.04      159.58      3.96 o
   6   4   6     1003.47      934.58     11.98 o
   7   4   6        0.82       -1.89      1.89 o
   8   4   6       35.12       28.89      3.30 o
   9   4   6       40.42       40.25      4.66 o
  10   4   6       17.78       13.41      7.55 o
 -14   5   6        4.78        4.46      3.81 o
 -13   5   6        0.75        4.33      3.20 o
 -12   5   6        1.64       -1.71      2.38 o
 -11   5   6        9.04        5.22      2.37 o
 -10   5   6      178.74      193.22      5.83 o
  -9   5   6       42.66       48.45      2.75 o
  -8   5   6      594.50      603.33      8.37 o
  -7   5   6     1654.30     1647.68     17.88 o
  -6   5   6       51.04       66.85      3.32 o
  -5   5   6      134.89      154.83      3.60 o
  -4   5   6      240.21      267.31      3.96 o
  -3   5   6      737.52      809.07     10.14 o
  -2   5   6     1395.78     1345.48     24.11 o
  -1   5   6       76.80       58.47      1.68 o
   0   5   6      957.83     1026.43     11.39 o
   1   5   6       37.32       43.86      1.80 o
   2   5   6       40.69       34.52      2.18 o
   3   5   6     1326.57     1319.58     12.70 o
   4   5   6       60.95       64.85      2.23 o
   5   5   6      158.40      146.76      3.90 o
   6   5   6      650.35      669.78      9.43 o
   7   5   6       41.41       39.99      3.11 o
   8   5   6       18.10       21.59      3.91 o
   9   5   6      250.11      249.65      8.96 o
  10   5   6        6.97        7.20      4.03 o
 -13   6   6       34.90       46.98      4.74 o
 -12   6   6        6.87        6.40      3.38 o
 -11   6   6        0.36        0.94      2.81 o
 -10   6   6       81.83       79.66      3.38 o
  -9   6   6      104.08      112.47      3.79 o
  -8   6   6      310.60      314.23      5.54 o
  -7   6   6       60.41       54.94      2.61 o
  -6   6   6        6.73        3.50      1.53 o
  -5   6   6      553.74      543.84      7.24 o
  -4   6   6       14.89       15.03      1.07 o
  -3   6   6      629.37      652.69      6.72 o
  -2   6   6      133.63      159.56      3.27 o
  -1   6   6        0.57        0.61      0.78 o
   0   6   6     1084.25     1080.36     10.27 o
   1   6   6      116.67      117.64      2.18 o
   2   6   6      219.60      188.27      3.52 o
   3   6   6       42.68       32.44      1.70 o
   4   6   6       69.91       70.08      2.46 o
   5   6   6      142.84      137.43      4.14 o
   6   6   6      460.84      497.69      8.75 o
   7   6   6       91.70      104.86      4.19 o
   8   6   6      330.99      315.75     13.68 o
   9   6   6       54.28       53.04      9.50 o
  10   6   6        0.19       -2.03      3.72 o
 -13   7   6       38.53       47.72      4.69 o
 -12   7   6       23.95       23.42      4.86 o
 -11   7   6        0.48       -2.61      2.61 o
 -10   7   6        0.57       -0.08      2.22 o
  -9   7   6       52.66       45.97      3.10 o
  -8   7   6        7.48        3.44      1.51 o
  -7   7   6        8.64       10.82      1.64 o
  -6   7   6      828.97      807.27     10.91 o
  -5   7   6       17.18       20.30      1.32 o
  -4   7   6       27.75       23.07      1.28 o
  -3   7   6       10.67       15.84      1.13 o
  -2   7   6        0.89        3.13      0.93 o
  -1   7   6      449.94      454.20      5.52 o
   0   7   6      121.47      105.23      2.23 o
   1   7   6       37.23       36.54      2.26 o
   2   7   6     1046.63     1052.79     12.24 o
   3   7   6        0.85       -1.66      1.66 o
   4   7   6      281.11      283.19      4.90 o
   5   7   6       34.95       30.23      2.61 o
   6   7   6       86.92       87.09      3.70 o
   7   7   6        8.69        4.20      2.63 o
   8   7   6        2.41        8.34      3.41 o
   9   7   6       77.10       79.69      5.65 o
 -13   8   6        2.22        3.18      5.73 o
 -12   8   6       92.16       88.27      5.28 o
 -11   8   6        9.25       11.28      3.38 o
 -10   8   6        3.22        1.63      2.34 o
  -9   8   6       40.58       32.86      2.94 o
  -8   8   6       12.63       19.34      2.15 o
  -7   8   6      194.35      188.77      4.59 o
  -6   8   6       19.37       21.50      1.80 o
  -5   8   6      108.17      107.06      2.74 o
  -4   8   6       54.01       59.37      1.97 o
  -3   8   6      509.26      537.60      6.33 o
  -2   8   6       40.90       41.81      1.52 o
  -1   8   6      108.55      138.85      2.61 o
   0   8   6     1146.74     1185.81     12.03 o
   1   8   6       78.06       85.76      2.94 o
   2   8   6      185.72      183.71      4.44 o
   3   8   6      573.57      563.65      9.46 o
   4   8   6      285.89      278.53      6.32 o
   5   8   6        4.14       -2.11      2.11 o
   6   8   6       29.20       18.38      2.87 o
   7   8   6      167.55      170.56      6.27 o
   8   8   6       19.65       20.89      2.90 o
   9   8   6        1.49        5.19      3.76 o
 -12   9   6        4.41        3.02      4.13 o
 -11   9   6      203.69      235.45     11.24 o
 -10   9   6      134.91      134.81      5.62 o
  -9   9   6        2.57        0.34      2.18 o
  -8   9   6        0.33       -1.83      1.83 o
  -7   9   6        0.41       -1.70      1.70 o
  -6   9   6       60.43       56.93      2.41 o
  -5   9   6      110.99      109.95      2.80 o
  -4   9   6        1.09        1.62      1.14 o
  -3   9   6       17.07       15.64      1.21 o
  -2   9   6       37.08       35.16      1.67 o
  -1   9   6       10.96       17.46      1.61 o
   0   9   6       87.51       89.69      2.61 o
   1   9   6      402.47      397.88      5.26 o
   2   9   6       22.35       24.99      2.15 o
   3   9   6      126.01      118.84      3.52 o
   4   9   6       46.06       35.35      2.89 o
   5   9   6      205.99      202.06      9.41 o
   6   9   6       11.67       10.43      2.65 o
   7   9   6        9.24        8.55      2.77 o
   8   9   6        9.87       12.14      2.73 o
   9   9   6       42.18       37.16      4.50 o
 -12  10   6        0.51       -0.43      3.88 o
 -11  10   6        0.06       -3.58      3.65 o
 -10  10   6       83.76       87.90      7.32 o
  -9  10   6       15.36       14.27      2.82 o
  -8  10   6        0.35       -2.67      2.68 o
  -7  10   6      119.82       98.90      3.59 o
  -6  10   6       11.39        6.81      1.48 o
  -5  10   6        3.29        1.41      1.41 o
  -4  10   6       62.66       70.27      2.38 o
  -3  10   6       31.86       34.25      1.78 o
  -2  10   6      128.93      126.51      3.61 o
  -1  10   6      228.43      224.69      3.60 o
   0  10   6        1.24       -1.07      1.25 o
   1  10   6      462.77      467.77      6.50 o
   2  10   6       18.71       13.70      3.02 o
   3  10   6      184.57      172.23      4.07 o
   4  10   6      168.27      171.79      4.96 o
   5  10   6       39.84       54.14      3.31 o
   6  10   6       30.49       36.60      3.16 o
   7  10   6       28.05       38.00      3.45 o
   8  10   6       21.02       23.33      3.33 o
 -11  11   6        0.06        0.05      3.67 o
 -10  11   6        4.94        2.89      2.90 o
  -9  11   6       18.82       17.97      3.16 o
  -8  11   6       62.93       60.05      3.90 o
  -7  11   6       36.43       41.82      2.23 o
  -6  11   6        0.15       -1.38      1.38 o
  -5  11   6      327.11      319.46      6.36 o
  -4  11   6      106.06      108.49      7.12 o
  -3  11   6     1153.17     1150.16     14.56 o
  -2  11   6      815.85      755.20      9.25 o
  -1  11   6      593.98      600.91      7.02 o
   0  11   6       31.18       25.95      2.17 o
   1  11   6        5.97        3.55      1.75 o
   2  11   6       23.36       20.90      1.78 o
   3  11   6      379.42      377.91      6.67 o
   4  11   6       68.13       71.51      3.97 o
   5  11   6       46.55       57.24      3.35 o
   6  11   6       30.51       42.76      3.45 o
   7  11   6        0.46       -2.74      2.74 o
   8  11   6        1.47        5.16      3.38 o
 -11  12   6       39.55       33.67      5.96 o
 -10  12   6       12.91       12.36      3.27 o
  -9  12   6       21.78       26.25      3.41 o
  -8  12   6        0.11       -2.17      2.17 o
  -7  12   6        9.69       10.04      2.00 o
  -6  12   6       19.22       16.73      2.03 o
  -5  12   6      329.94      325.94      6.14 o
  -4  12   6     1020.58     1004.40     11.74 o
  -3  12   6      369.15      357.77      6.44 o
  -2  12   6      355.40      389.21      6.73 o
  -1  12   6      652.57      624.42      9.14 o
   0  12   6       39.56       37.02      2.94 o
   1  12   6       66.88       70.32      2.91 o
   2  12   6      156.97      150.55      4.31 o
   3  12   6       10.85        6.13      2.31 o
   4  12   6        0.57        0.05      2.10 o
   5  12   6        8.36        5.04      2.50 o
   6  12   6       27.23       24.93      3.71 o
   7  12   6        6.04       -0.54      3.49 o
 -10  13   6        0.99        0.06      2.88 o
  -9  13   6        0.13       -3.09      3.46 o
  -8  13   6       23.25       19.98      3.01 o
  -7  13   6       35.66       40.63      2.64 o
  -6  13   6        5.52        1.96      1.74 o
  -5  13   6        4.57        4.49      1.58 o
  -4  13   6       39.80       31.32      1.89 o
  -3  13   6        4.85        6.63      1.85 o
  -2  13   6        4.22       11.30      1.92 o
  -1  13   6     1005.88      986.64     18.15 o
   0  13   6      112.34      114.46      3.89 o
   1  13   6       29.63       30.95      2.46 o
   2  13   6       26.53       28.17      2.56 o
   3  13   6       52.42       47.22      2.92 o
   4  13   6        0.03       -1.25      1.99 o
   5  13   6        5.21        3.57      2.60 o
   6  13   6       16.35        9.97      2.99 o
   7  13   6        7.57        1.70      3.49 o
  -9  14   6       36.55       40.28      3.78 o
  -8  14   6        4.44        3.96      3.42 o
  -7  14   6       16.19       21.34      2.85 o
  -6  14   6        4.13        4.07      1.74 o
  -5  14   6       64.85       70.67      2.87 o
  -4  14   6      103.26      104.64      3.00 o
  -3  14   6        6.89        4.73      1.78 o
  -2  14   6        2.33        2.07      1.61 o
  -1  14   6      316.27      326.26      9.98 o
   0  14   6       20.15       23.41      2.63 o
   1  14   6      132.36      130.60      7.63 o
   2  14   6       91.53       87.72      3.69 o
   3  14   6       11.12       12.71      2.18 o
   4  14   6        5.23        0.40      2.74 o
   5  14   6       20.91       22.24      4.39 o
   6  14   6       26.58       37.01      6.05 o
  -8  15   6       17.81       25.39      3.16 o
  -7  15   6       30.90       31.68      4.91 o
  -6  15   6       69.78       74.76      3.25 o
  -5  15   6        0.11       -0.56      1.56 o
  -4  15   6        2.83        1.30      1.80 o
  -3  15   6       68.47       62.83      3.01 o
  -2  15   6        8.94       12.41      2.98 o
  -1  15   6        3.78        5.95      2.83 o
   0  15   6        4.72        5.40      2.78 o
   1  15   6       44.46       41.54      2.57 o
   2  15   6      233.08      215.93      5.15 o
   3  15   6       24.79       18.38      2.38 o
   4  15   6       13.04       10.45      2.89 o
   5  15   6        0.00       -2.31      2.31 o
  -7  16   6       20.02       21.17      2.96 o
  -6  16   6       25.57       27.71      2.81 o
  -5  16   6       17.05       17.80      2.03 o
  -4  16   6       63.87       83.61      4.42 o
  -3  16   6        0.23       -1.61      1.61 o
  -2  16   6       27.30       19.79      3.37 o
  -1  16   6       29.12       21.57      4.70 o
   0  16   6       16.11       22.06      3.48 o
   1  16   6       73.82       79.88      8.67 o
   2  16   6       12.69       17.55      2.64 o
   3  16   6        1.41       -1.02      2.00 o
   4  16   6       17.12       24.32      4.58 o
  -6  17   6        4.31        5.64      3.49 o
  -5  17   6       29.98       29.26      2.66 o
  -4  17   6       33.65       28.18      2.52 o
  -3  17   6        0.44        4.52      3.04 o
  -2  17   6        0.22        0.25      3.65 o
  -1  17   6        8.88        6.46      3.17 o
   0  17   6       11.25       11.16      5.64 o
   1  17   6        0.01        0.12      4.99 o
   2  17   6        6.31       10.47      6.02 o
  -2  18   6        0.31       -1.27      5.52 o
 -13   0   7       46.29       30.58      5.41 o
 -11   0   7      286.55      307.00     10.97 o
  -9   0   7        0.81       -0.62      2.29 o
  -7   0   7      297.77      300.88      9.11 o
  -5   0   7      289.48      273.10      5.70 o
  -3   0   7     5298.76     5421.01     63.93 o
  -1   0   7     1450.61     1569.43     20.49 o
   1   0   7      415.20      429.53      7.64 o
   3   0   7       48.70       45.32      2.71 o
   5   0   7       74.33       57.55      3.54 o
   7   0   7        5.32        3.91      5.71 o
   9   0   7       22.11       12.83      4.67 o
 -14   1   7       25.64       30.64      3.81 o
 -13   1   7        5.54        1.28      2.99 o
 -12   1   7        6.59        6.59      2.94 o
 -11   1   7      107.60      108.72      5.55 o
 -10   1   7      137.86      128.70      5.84 o
  -9   1   7       34.35       40.57      4.08 o
  -8   1   7      763.22      761.64      9.98 o
  -7   1   7        6.13        7.26      1.81 o
  -6   1   7      101.99      102.37      3.53 o
  -5   1   7       60.50       75.00      2.14 o
  -4   1   7       12.14       20.71      1.30 o
  -3   1   7       99.14      107.83      2.42 o
  -2   1   7     1809.85     1781.77     14.47 o
  -1   1   7        4.85        4.40      1.08 o
   0   1   7      770.37      766.98      8.09 o
   1   1   7      127.36      134.78      2.82 o
   2   1   7      122.86      139.41      2.94 o
   3   1   7        4.87        4.56      1.23 o
   4   1   7      238.44      241.66      4.25 o
   5   1   7       71.07       60.61      2.93 o
   6   1   7        4.92        3.39      2.47 o
   7   1   7       24.14       18.96      3.09 o
   8   1   7        4.77       -0.50      2.76 o
   9   1   7        5.84        5.07      3.75 o
  10   1   7       22.86       27.93      5.99 o
 -14   2   7        6.57        2.98      2.92 o
 -13   2   7       23.52       25.29      3.56 o
 -12   2   7       22.44       13.34      3.08 o
 -11   2   7        0.93        1.33      2.96 o
 -10   2   7      138.47      124.42      4.90 o
  -9   2   7       66.22       64.70      3.17 o
  -8   2   7        9.48       12.22      1.65 o
  -7   2   7      196.46      197.46      3.91 o
  -6   2   7       58.26       68.20      2.28 o
  -5   2   7     1130.63     1122.00     11.74 o
  -4   2   7       34.72       32.16      1.56 o
  -3   2   7      667.81      656.88      7.51 o
  -2   2   7      248.93      262.21      4.01 o
  -1   2   7      275.44      285.82      4.28 o
   0   2   7      164.07      166.61      3.23 o
   1   2   7      554.10      606.12      7.29 o
   2   2   7      266.15      283.32      4.52 o
   3   2   7      226.18      210.25      4.01 o
   4   2   7       17.24       15.72      1.75 o
   5   2   7       35.54       27.45      2.74 o
   6   2   7      186.52      188.29      5.86 o
   7   2   7      381.34      366.42      8.52 o
   8   2   7       14.52        7.01      3.35 o
   9   2   7        0.91       -3.33      4.38 o
  10   2   7        2.41        1.79      3.76 o
 -14   3   7        4.40        8.10      3.20 o
 -13   3   7        4.67        6.00      3.01 o
 -12   3   7       67.39       85.14      4.42 o
 -11   3   7       93.66       84.16      5.53 o
 -10   3   7       16.52       12.73      2.55 o
  -9   3   7       35.60       44.40      2.82 o
  -8   3   7       62.96       77.48      4.91 o
  -7   3   7      380.24      385.60      5.35 o
  -6   3   7       23.56       22.80      1.52 o
  -5   3   7      182.77      186.44      3.35 o
  -4   3   7       30.51       29.15      1.28 o
  -3   3   7        8.80        5.65      0.90 o
  -2   3   7      386.12      387.76      4.34 o
  -1   3   7      883.68      966.78      8.61 o
   0   3   7      129.39      119.02      2.42 o
   1   3   7       68.68       74.54      2.01 o
   2   3   7        0.24        0.01      1.02 o
   3   3   7       77.64       83.69      2.47 o
   4   3   7       61.49       62.40      2.65 o
   5   3   7       67.45       53.78      2.74 o
   6   3   7        8.20        6.30      2.05 o
   7   3   7        7.26       11.31      2.77 o
   8   3   7        0.02       -2.90      2.90 o
   9   3   7      149.16      154.38      9.74 o
  10   3   7      208.66      252.08      9.52 o
 -14   4   7        1.27       -3.14      3.45 o
 -13   4   7        6.18        9.78      3.03 o
 -12   4   7        0.25       -0.67      2.49 o
 -11   4   7       35.41       23.55      3.00 o
 -10   4   7       57.50       61.20      3.23 o
  -9   4   7       43.31       45.43      2.80 o
  -8   4   7     1258.46     1173.36     15.18 o
  -7   4   7       96.08       88.66      2.99 o
  -6   4   7      630.77      608.51      8.12 o
  -5   4   7       19.81       21.28      1.71 o
  -4   4   7     1296.37     1377.52     12.29 o
  -3   4   7       86.20       96.60      2.01 o
  -2   4   7      442.31      471.50      4.95 o
  -1   4   7      131.54      127.35      2.34 o
   0   4   7        0.93        1.23      0.86 o
   1   4   7       43.22       34.35      1.44 o
   2   4   7        6.03        5.55      1.08 o
   3   4   7      123.37      116.43      2.94 o
   4   4   7       10.58       14.32      1.84 o
   5   4   7       18.46       15.51      2.08 o
   6   4   7       42.34       40.90      2.72 o
   7   4   7       58.14       56.73     11.84 o
   8   4   7        5.38       11.61      3.64 o
   9   4   7       56.06       45.00      4.90 o
 -13   5   7        4.25        8.46      3.58 o
 -12   5   7        2.38        8.09      3.44 o
 -11   5   7      291.30      289.47      7.28 o
 -10   5   7       46.60       38.69      2.71 o
  -9   5   7      370.33      355.32      6.82 o
  -8   5   7      653.54      664.62      9.91 o
  -7   5   7       72.67       66.02      2.77 o
  -6   5   7      189.16      195.01      4.04 o
  -5   5   7        0.20       -0.96      0.96 o
  -4   5   7      122.49      109.92      2.63 o
  -3   5   7       34.51       24.39      2.12 o
  -2   5   7      212.86      244.40      4.18 o
  -1   5   7      994.30     1011.13     13.23 o
   0   5   7     1227.63     1262.91     12.97 o
   1   5   7      195.94      208.02      3.45 o
   2   5   7       72.26       78.94      2.40 o
   3   5   7      172.52      151.34      3.38 o
   4   5   7       16.94       15.03      1.94 o
   5   5   7      359.34      346.92      6.20 o
   6   5   7       88.49       88.77      3.88 o
   7   5   7        2.39        2.21      3.23 o
   8   5   7       50.40       40.01      4.50 o
   9   5   7       64.28       63.47      6.42 o
 -13   6   7        0.12       -4.75      4.75 o
 -12   6   7       11.61        8.77      4.02 o
 -11   6   7        0.11       -0.76      2.74 o
 -10   6   7        7.15        3.95      2.35 o
  -9   6   7      278.76      245.04      5.54 o
  -8   6   7        0.82       -1.12      1.52 o
  -7   6   7       91.18       97.73      3.11 o
  -6   6   7        1.17       -1.18      1.18 o
  -5   6   7        0.07       -0.93      0.93 o
  -4   6   7      157.86      150.69      3.43 o
  -3   6   7     1280.20     1226.25     16.38 o
  -2   6   7       36.81       34.08      1.39 o
  -1   6   7        5.59        6.07      0.92 o
   0   6   7      167.37      185.17      3.25 o
   1   6   7       19.60       31.28      1.63 o
   2   6   7      144.36      142.83      4.54 o
   3   6   7        0.14       -1.03      1.75 o
   4   6   7       27.13       19.50      2.41 o
   5   6   7       45.05       47.51      3.07 o
   6   6   7       35.22       26.65      2.74 o
   7   6   7        6.30        3.98      2.42 o
   8   6   7       29.80       34.65      4.51 o
   9   6   7        2.40        3.25      3.72 o
 -13   7   7        4.01       -0.74      3.53 o
 -12   7   7        0.02       -2.42      3.21 o
 -11   7   7       32.22       24.70      3.72 o
 -10   7   7        0.35        2.74      2.68 o
  -9   7   7      295.41      270.98      6.76 o
  -8   7   7       41.35       40.33      3.69 o
  -7   7   7      213.86      196.95      4.74 o
  -6   7   7        3.79        3.71      1.15 o
  -5   7   7      156.55      151.09      2.93 o
  -4   7   7        5.11        4.06      1.22 o
  -3   7   7       68.71       73.23      2.25 o
  -2   7   7       84.92       84.53      2.37 o
  -1   7   7      522.39      546.01      5.80 o
   0   7   7      761.70      761.68      8.05 o
   1   7   7     1114.36     1112.17     11.89 o
   2   7   7       44.58       52.45      2.25 o
   3   7   7       98.73       82.06      3.32 o
   4   7   7      283.49      267.83      5.97 o
   5   7   7       32.33       30.66      2.78 o
   6   7   7        0.43        1.72      2.21 o
   7   7   7        0.91        1.93      2.34 o
   8   7   7       41.55       34.11      4.51 o
   9   7   7       10.36       20.14      4.31 o
 -13   8   7        0.28        0.87      3.94 o
 -12   8   7      217.63      211.99      9.20 o
 -11   8   7      164.23      191.47      7.44 o
 -10   8   7      372.73      362.33     11.47 o
  -9   8   7       16.72       16.42      2.69 o
  -8   8   7      106.54       72.28      3.52 o
  -7   8   7        0.41       -0.98      1.49 o
  -6   8   7        1.09        1.41      1.35 o
  -5   8   7       44.95       40.51      1.95 o
  -4   8   7      393.56      418.30      6.24 o
  -3   8   7       19.99       18.85      1.40 o
  -2   8   7      117.36      124.70      2.79 o
  -1   8   7        5.49        5.22      1.05 o
   0   8   7       11.20        8.48      1.29 o
   1   8   7      126.50      130.51      3.62 o
   2   8   7      790.08      784.38     11.90 o
   3   8   7      664.93      626.96      9.39 o
   4   8   7      389.05      370.87      7.02 o
   5   8   7        1.69       -1.99      1.99 o
   6   8   7        7.10        2.46      2.28 o
   7   8   7       28.14       25.35      3.26 o
   8   8   7       28.07       36.15      4.54 o
 -12   9   7       28.60       23.73      4.96 o
 -11   9   7       25.45       29.75      3.96 o
 -10   9   7        5.51        2.50      2.46 o
  -9   9   7       23.56       10.64      2.59 o
  -8   9   7       17.48       22.17      2.62 o
  -7   9   7      171.92      148.68      4.84 o
  -6   9   7      185.96      176.84      3.82 o
  -5   9   7       71.84       68.44      2.61 o
  -4   9   7      612.29      590.93      7.92 o
  -3   9   7       29.00       27.34      1.78 o
  -2   9   7       62.56       60.68      2.26 o
  -1   9   7       41.60       44.12      2.69 o
   0   9   7      175.40      177.58      3.35 o
   1   9   7     2025.16     1994.11     26.54 o
   2   9   7      213.95      215.25      4.45 o
   3   9   7       90.15       90.60      5.08 o
   4   9   7       39.47       33.98      2.62 o
   5   9   7      117.97      124.02      7.50 o
   6   9   7       43.38       42.39      3.10 o
   7   9   7       90.87       93.00      4.21 o
   8   9   7        3.79       -0.25      3.41 o
 -12  10   7       13.24       12.25      4.50 o
 -11  10   7        9.88       10.86      4.18 o
 -10  10   7       36.72       39.44      3.43 o
  -9  10   7       26.97       29.25      3.04 o
  -8  10   7      237.17      263.94      6.53 o
  -7  10   7       15.09       12.83      2.06 o
  -6  10   7        1.96        0.31      1.65 o
  -5  10   7      185.16      169.40      3.89 o
  -4  10   7      432.17      440.79      6.56 o
  -3  10   7      204.05      204.64      4.04 o
  -2  10   7      739.19      727.29      9.10 o
  -1  10   7      247.23      237.36      4.34 o
   0  10   7       72.58       73.22      2.36 o
   1  10   7      456.76      469.21      6.94 o
   2  10   7       67.69       62.41      3.09 o
   3  10   7        1.18        1.41      1.97 o
   4  10   7      125.56      115.52      4.49 o
   5  10   7        3.84        3.74      2.08 o
   6  10   7        2.21        3.56      3.18 o
   7  10   7        0.13       -2.20      2.20 o
 -11  11   7       14.29       18.63      4.35 o
 -10  11   7        4.68        3.28      2.89 o
  -9  11   7        0.80        1.92      2.47 o
  -8  11   7       35.59       41.50      3.07 o
  -7  11   7       57.36       56.82      2.92 o
  -6  11   7        1.31       -1.49      1.49 o
  -5  11   7      130.04      134.48      5.63 o
  -4  11   7       11.18       14.87      1.70 o
  -3  11   7       46.05       50.45      2.23 o
  -2  11   7      836.07      866.20     10.47 o
  -1  11   7       77.49       64.17      2.71 o
   0  11   7      356.02      325.32      5.31 o
   1  11   7        4.85        1.91      1.53 o
   2  11   7      192.67      184.17      4.90 o
   3  11   7        5.13       -1.47      1.84 o
   4  11   7        6.49        2.67      2.11 o
   5  11   7       93.42      110.46      5.83 o
   6  11   7        3.38        2.27      2.53 o
   7  11   7        2.95       -1.40      2.59 o
 -11  12   7        0.02        1.93      3.64 o
 -10  12   7       32.30       27.35      3.70 o
  -9  12   7        6.44        3.60      3.17 o
  -8  12   7       53.81       57.51      4.45 o
  -7  12   7        9.71        7.03      2.43 o
  -6  12   7        8.65        6.17      2.19 o
  -5  12   7      194.16      183.58      4.50 o
  -4  12   7      270.16      242.28      4.60 o
  -3  12   7      178.51      165.24      3.63 o
  -2  12   7      377.73      378.84      6.80 o
  -1  12   7        7.32        6.40      2.72 o
   0  12   7      160.90      161.03      4.35 o
   1  12   7        7.83       10.87      1.92 o
   2  12   7       44.15       43.03      3.74 o
   3  12   7        2.19        1.39      2.11 o
   4  12   7       21.68       23.73      2.96 o
   5  12   7        1.58       -0.91      3.49 o
   6  12   7       48.36       61.64      6.23 o
 -10  13   7       11.30       15.23      3.39 o
  -9  13   7        6.39        6.19      2.84 o
  -8  13   7       27.94       25.80      3.22 o
  -7  13   7       40.32       47.05      3.42 o
  -6  13   7        0.05       -0.73      1.96 o
  -5  13   7        8.15        7.72      1.81 o
  -4  13   7        4.03        5.02      1.49 o
  -3  13   7       65.90       53.33      3.08 o
  -2  13   7        4.08       11.51      2.05 o
  -1  13   7       23.62       31.44      2.53 o
   0  13   7        1.46        3.60      2.18 o
   1  13   7       92.09       80.93      3.27 o
   2  13   7       10.95       11.65      2.14 o
   3  13   7       26.67       29.43      2.93 o
   4  13   7       47.46       59.73      4.32 o
   5  13   7       20.80       18.97      5.71 o
   6  13   7        6.32        9.25      3.14 o
  -9  14   7      106.73      113.27      5.61 o
  -8  14   7        0.01       -1.77      2.43 o
  -7  14   7       23.75       22.75      2.94 o
  -6  14   7       19.25       19.27      2.59 o
  -5  14   7        6.38        2.65      1.93 o
  -4  14   7       46.89       47.74      2.54 o
  -3  14   7       52.64       57.89      4.62 o
  -2  14   7        2.33        2.57      1.43 o
  -1  14   7       15.55       15.29      2.34 o
   0  14   7        2.73        5.60      4.49 o
   1  14   7      118.83      122.19      5.29 o
   2  14   7       25.52       23.21      2.61 o
   3  14   7       30.24       28.87      2.93 o
   4  14   7       11.95        6.01      2.59 o
   5  14   7       12.22       12.62      3.02 o
  -8  15   7        2.43        5.27      2.73 o
  -7  15   7        0.72       -2.20      2.20 o
  -6  15   7       29.48       30.15      4.65 o
  -5  15   7        1.16       -1.26      2.30 o
  -4  15   7        0.53        3.24      1.70 o
  -3  15   7       24.71       25.22      4.07 o
  -2  15   7       96.51      104.41      5.48 o
  -1  15   7       10.67       14.80      2.40 o
   0  15   7        6.07        5.03      2.25 o
   1  15   7       13.11       16.38      3.84 o
   2  15   7        0.28        2.25      1.86 o
   3  15   7       31.58       27.53      2.93 o
   4  15   7       18.92       20.91      4.76 o
  -6  16   7        5.59        0.08      2.95 o
  -5  16   7        4.35        3.39      2.24 o
  -4  16   7       20.24       21.72      2.13 o
  -3  16   7       46.72       47.95      3.55 o
  -2  16   7        6.77        8.05      5.48 o
  -1  16   7        0.42       -4.87      4.87 o
   0  16   7       91.63       94.65      9.63 o
   1  16   7       39.76       46.27      3.37 o
   2  16   7       39.09       33.99      2.56 o
  -4  17   7        1.49        6.83      5.52 o
  -3  17   7        1.15        0.92      5.22 o
  -2  17   7       27.08       42.80      7.40 o
  -1  17   7        2.28        2.68      5.29 o
   0  17   7        0.10       -4.95      4.95 o
 -14   0   8        4.97        5.33      6.37 o
 -12   0   8      285.31      260.65     10.60 o
 -10   0   8     1497.21     1433.68     29.39 o
  -8   0   8      416.77      396.39      8.20 o
  -6   0   8      296.75      293.68      6.85 o
  -4   0   8      246.73      272.30      5.84 o
  -2   0   8      315.51      288.84      6.03 o
   0   0   8       44.96       56.78      2.83 o
   2   0   8        8.23        9.53      2.00 o
   4   0   8     1322.43     1319.21     20.56 o
   6   0   8      479.65      454.09     33.61 o
   8   0   8       12.21       20.69      4.64 o
 -14   1   8        1.71       -2.71      2.92 o
 -13   1   8        0.41       -1.08      2.83 o
 -12   1   8        9.32        2.35      2.84 o
 -11   1   8       29.92       19.69      3.82 o
 -10   1   8       35.61       35.63      3.48 o
  -9   1   8     1639.82     1606.02     22.51 o
  -8   1   8      494.69      479.08      7.54 o
  -7   1   8     1793.01     1772.63     17.98 o
  -6   1   8      333.58      342.42      4.99 o
  -5   1   8       75.93       64.47      2.11 o
  -4   1   8      203.99      202.80      3.73 o
  -3   1   8      233.12      263.63      3.84 o
  -2   1   8     1173.17     1205.62     11.16 o
  -1   1   8       47.50       35.53      1.74 o
   0   1   8       13.58       14.21      1.35 o
   1   1   8      443.68      410.91      5.51 o
   2   1   8      179.65      189.59      3.68 o
   3   1   8      217.32      224.18      4.54 o
   4   1   8      551.86      520.65      8.07 o
   5   1   8        1.50        2.81      2.56 o
   6   1   8        5.76        2.28      2.69 o
   7   1   8       21.84       18.59      3.32 o
   8   1   8        5.77        6.25      3.04 o
   9   1   8        3.74        0.68      3.94 o
 -14   2   8        4.26       -1.70      3.03 o
 -13   2   8        4.12        0.13      2.92 o
 -12   2   8       15.08       14.12      3.08 o
 -11   2   8       22.23       12.83      2.93 o
 -10   2   8        4.24        4.02      2.43 o
  -9   2   8      150.01      153.29      4.67 o
  -8   2   8       36.98       35.99      2.67 o
  -7   2   8      567.70      558.83      7.00 o
  -6   2   8      670.96      697.31      8.48 o
  -5   2   8        3.95        5.82      1.11 o
  -4   2   8      242.08      221.35      3.92 o
  -3   2   8      107.38       96.70      2.53 o
  -2   2   8      187.70      183.59      3.15 o
  -1   2   8      192.03      224.08      3.75 o
   0   2   8      448.96      451.34      6.35 o
   1   2   8      109.13      113.38      3.02 o
   2   2   8        1.25        0.96      1.20 o
   3   2   8      211.70      186.39      4.38 o
   4   2   8      212.86      232.99      5.13 o
   5   2   8       16.53       12.20      2.35 o
   6   2   8       94.32       67.10      4.06 o
   7   2   8       60.67       51.67      3.93 o
   8   2   8        2.87        1.86      3.45 o
   9   2   8       25.38       25.49      4.63 o
 -14   3   8       22.50       20.80      4.33 o
 -13   3   8        0.10       -0.73      2.75 o
 -12   3   8        3.97        2.94      2.71 o
 -11   3   8       34.60       32.46      3.23 o
 -10   3   8       13.34       13.22      2.60 o
  -9   3   8       72.16       68.34      3.25 o
  -8   3   8       15.50       10.20      2.06 o
  -7   3   8      487.63      471.17      7.23 o
  -6   3   8       95.13      101.87      2.82 o
  -5   3   8       42.62       40.01      2.10 o
  -4   3   8      271.29      280.05      4.58 o
  -3   3   8       71.00       71.61      2.03 o
  -2   3   8       47.54       51.50      1.72 o
  -1   3   8       52.03       37.81      1.68 o
   0   3   8       12.96       20.38      1.47 o
   1   3   8      795.41      785.51      9.71 o
   2   3   8        0.82        1.30      1.31 o
   3   3   8        0.07       -1.49      1.69 o
   4   3   8       58.64       59.76      2.80 o
   5   3   8       73.82       76.31      3.22 o
   6   3   8        0.01       -2.10      2.24 o
   7   3   8       29.97       24.62      4.01 o
   8   3   8        1.75        2.38      3.67 o
   9   3   8        6.16        5.53      6.62 o
 -13   4   8       14.39       14.27      4.05 o
 -12   4   8       50.41       44.33      6.43 o
 -11   4   8        0.02       -0.32      2.37 o
 -10   4   8        0.42       -1.03      2.14 o
  -9   4   8        3.35       -0.35      1.82 o
  -8   4   8      109.42      100.79      3.75 o
  -7   4   8        0.86       -1.63      1.63 o
  -6   4   8      125.94      138.62      3.65 o
  -5   4   8       23.47       26.83      1.59 o
  -4   4   8      123.21      111.28      2.29 o
  -3   4   8       22.91       31.51      1.40 o
  -2   4   8      266.99      269.15      3.47 o
  -1   4   8       84.87       92.42      2.34 o
   0   4   8      124.09      124.17      2.74 o
   1   4   8      901.64      909.40      9.66 o
   2   4   8       44.69       37.16      2.19 o
   3   4   8       96.95       98.59      3.35 o
   4   4   8       38.55       33.99      2.40 o
   5   4   8        0.18       -1.94      1.94 o
   6   4   8       83.82       64.32      4.77 o
   7   4   8       31.29       32.79      6.95 o
   8   4   8        0.08        1.81      3.73 o
   9   4   8       50.31       51.85      5.58 o
 -13   5   8        5.20        5.88      3.77 o
 -12   5   8       98.63      103.33      5.68 o
 -11   5   8      107.75      119.59      6.01 o
 -10   5   8        4.43        4.65      2.06 o
  -9   5   8      172.75      173.06      4.79 o
  -8   5   8        0.04       -0.16      2.31 o
  -7   5   8       48.20       48.69      2.60 o
  -6   5   8      220.46      232.27      4.96 o
  -5   5   8      114.98      111.34      2.94 o
  -4   5   8       54.39       56.88      1.86 o
  -3   5   8        0.32        0.26      1.01 o
  -2   5   8       89.24       83.88      2.60 o
  -1   5   8       19.31       23.75      1.47 o
   0   5   8      708.48      719.31      7.93 o
   1   5   8      655.45      634.00      7.80 o
   2   5   8        3.49        2.67      1.57 o
   3   5   8      354.02      353.76      6.07 o
   4   5   8       55.78       65.36      3.35 o
   5   5   8        5.38        2.09      2.14 o
   6   5   8        8.59       10.46      2.57 o
   7   5   8       39.99       43.22      4.51 o
   8   5   8        7.79        9.37      3.82 o
 -13   6   8      139.98      146.72      7.30 o
 -12   6   8       80.51       79.20      5.42 o
 -11   6   8       20.05       20.67      3.71 o
 -10   6   8       13.44        8.56      2.62 o
  -9   6   8      238.97      237.28      6.43 o
  -8   6   8        0.07       -0.62      1.92 o
  -7   6   8       44.42       38.96      2.36 o
  -6   6   8       79.72       92.58      3.23 o
  -5   6   8       78.47       66.40      2.80 o
  -4   6   8        7.60        3.95      0.98 o
  -3   6   8      490.16      460.31      6.65 o
  -2   6   8      170.92      170.62      2.91 o
  -1   6   8      412.82      377.59      4.96 o
   0   6   8       42.31       40.64      2.22 o
   1   6   8      476.84      488.69      7.90 o
   2   6   8       48.92       53.19      2.89 o
   3   6   8     1350.41     1385.35     17.66 o
   4   6   8      338.91      338.26      6.94 o
   5   6   8       18.87       19.16      2.56 o
   6   6   8       11.88       11.34      2.59 o
   7   6   8        2.98        2.30      3.42 o
   8   6   8       10.70        4.30      5.06 o
 -13   7   8        0.59       -0.19      3.51 o
 -12   7   8      125.57      144.07      7.05 o
 -11   7   8      100.11       88.50      5.41 o
 -10   7   8      130.51      103.81      6.55 o
  -9   7   8       40.21       30.52      3.09 o
  -8   7   8       21.14       14.00      2.42 o
  -7   7   8        4.22        7.50      2.08 o
  -6   7   8        2.22       -1.66      1.66 o
  -5   7   8       39.55       33.38      1.91 o
  -4   7   8       16.25       17.65      1.72 o
  -3   7   8        2.45       -0.64      1.13 o
  -2   7   8      375.15      378.75      5.46 o
  -1   7   8      160.32      160.38      3.73 o
   0   7   8     1045.04      998.41     12.92 o
   1   7   8      920.78      923.19     12.37 o
   2   7   8      506.01      479.45      8.07 o
   3   7   8      305.46      306.59      6.57 o
   4   7   8       95.09       95.36      3.86 o
   5   7   8       29.26       20.13      2.66 o
   6   7   8       50.49       55.55      3.55 o
   7   7   8        6.37        2.87      3.33 o
   8   7   8        0.93       -2.43      3.56 o
 -12   8   8        0.39       -3.15      3.15 o
 -11   8   8       73.44       90.80      7.54 o
 -10   8   8       66.57       61.50      3.90 o
  -9   8   8        1.00        0.41      2.27 o
  -8   8   8       26.42       31.90      2.90 o
  -7   8   8      156.62      143.13      4.77 o
  -6   8   8        2.38        3.48      2.01 o
  -5   8   8       20.14       16.07      1.76 o
  -4   8   8       13.25       10.96      1.62 o
  -3   8   8      561.76      540.28      9.20 o
  -2   8   8        0.51       -1.05      1.05 o
  -1   8   8        0.06       -1.19      1.19 o
   0   8   8       39.60       46.27      2.40 o
   1   8   8        2.33        0.99      1.65 o
   2   8   8      120.52      122.18      4.02 o
   3   8   8      105.89      113.26      4.09 o
   4   8   8      182.93      175.57      5.09 o
   5   8   8       12.79        4.00      2.29 o
   6   8   8        0.27       -2.16      2.16 o
   7   8   8        1.70       -3.30      3.30 o
 -12   9   8        2.76        0.83      3.27 o
 -11   9   8        9.36        4.03      3.32 o
 -10   9   8        5.77        4.71      3.35 o
  -9   9   8        9.95        7.96      2.56 o
  -8   9   8      227.86      213.04      6.04 o
  -7   9   8       27.75       30.32      2.71 o
  -6   9   8       17.54       10.78      1.93 o
  -5   9   8       11.28       10.20      2.05 o
  -4   9   8      263.97      258.70      4.95 o
  -3   9   8        0.28       -1.39      1.39 o
  -2   9   8        5.66        4.55      1.24 o
  -1   9   8        0.36       -1.23      1.23 o
   0   9   8        4.79        7.33      1.91 o
   1   9   8       32.05       42.72      2.45 o
   2   9   8      145.45      145.84      4.18 o
   3   9   8       36.80       42.11      2.80 o
   4   9   8       97.78       98.88      3.88 o
   5   9   8       26.58       24.09      2.75 o
   6   9   8        2.52       -2.06      2.33 o
   7   9   8       33.54       41.01      4.62 o
 -11  10   8        0.17       -2.72      3.62 o
 -10  10   8       19.38       14.66      2.82 o
  -9  10   8        4.51        6.51      2.50 o
  -8  10   8        6.77        9.03      2.21 o
  -7  10   8       81.05       81.40      3.46 o
  -6  10   8       58.28       56.92      3.07 o
  -5  10   8       15.15       15.21      2.10 o
  -4  10   8       80.93       82.89      3.42 o
  -3  10   8       14.17       16.74      2.56 o
  -2  10   8       24.47       18.54      2.79 o
  -1  10   8      171.72      164.18      3.87 o
   0  10   8      152.65      160.55      4.00 o
   1  10   8      404.33      403.75      6.82 o
   2  10   8        0.95        1.96      1.75 o
   3  10   8       42.40       34.98      2.63 o
   4  10   8        0.12       -1.38      1.96 o
   5  10   8       24.69       25.43      2.84 o
   6  10   8       33.41       38.16      3.31 o
 -11  11   8       12.30        8.30      4.10 o
 -10  11   8        6.83        9.58      3.16 o
  -9  11   8        1.05        2.15      2.58 o
  -8  11   8        6.77        5.42      2.14 o
  -7  11   8      186.31      182.13      5.41 o
  -6  11   8       42.07       46.14      2.91 o
  -5  11   8        0.95        0.45      1.82 o
  -4  11   8      156.99      153.06      6.89 o
  -3  11   8        3.07        4.30      1.78 o
  -2  11   8       49.57       50.10      2.38 o
  -1  11   8      193.91      188.35      4.67 o
   0  11   8       23.53       31.26      2.11 o
   1  11   8       18.85       17.98      1.97 o
   2  11   8        1.16       -0.01      1.72 o
   3  11   8       19.06       17.47      2.25 o
   4  11   8        1.31       -1.89      1.89 o
   5  11   8        9.35        9.10      2.37 o
   6  11   8       54.21       59.40      4.04 o
 -10  12   8        0.13        2.79      2.88 o
  -9  12   8       28.20       39.04      3.79 o
  -8  12   8        1.63       -0.20      2.42 o
  -7  12   8       42.10       47.14      3.54 o
  -6  12   8        1.52        0.27      2.17 o
  -5  12   8        7.69        4.90      2.28 o
  -4  12   8       22.89       18.56      2.10 o
  -3  12   8       17.63       22.64      2.24 o
  -2  12   8       49.00       45.22      2.17 o
  -1  12   8       55.47       49.78      2.66 o
   0  12   8       49.72       49.76      2.30 o
   1  12   8       11.61       11.01      1.76 o
   2  12   8       43.72       51.92      2.63 o
   3  12   8       14.15       11.40      2.24 o
   4  12   8        1.93       -0.24      2.14 o
   5  12   8       57.98       49.44      3.56 o
  -9  13   8        5.87       10.27      3.06 o
  -8  13   8       39.91       38.42      3.72 o
  -7  13   8        0.19        0.64      2.30 o
  -6  13   8      150.97      160.01      5.84 o
  -5  13   8        7.95        7.73      2.17 o
  -4  13   8       20.76       22.85      3.70 o
  -3  13   8        2.82        2.62      1.71 o
  -2  13   8       20.62       17.66      2.37 o
  -1  13   8       41.22       50.15      3.02 o
   0  13   8      241.08      229.85      5.23 o
   1  13   8       67.23       61.77      2.83 o
   2  13   8       83.51       86.48      4.21 o
   3  13   8        6.54        1.51      2.59 o
   4  13   8        2.46        0.56      2.17 o
  -8  14   8       17.85       23.12      5.09 o
  -7  14   8        1.22        0.29      2.24 o
  -6  14   8        5.32        1.93      2.33 o
  -5  14   8       68.55       76.21      3.87 o
  -4  14   8        3.54        4.22      3.10 o
  -3  14   8       27.17       24.54      2.25 o
  -2  14   8       14.42       13.77      1.94 o
  -1  14   8       13.90       13.17      1.97 o
   0  14   8        8.45        7.55      2.62 o
   1  14   8       42.84       40.13      2.89 o
   2  14   8       97.86       96.66      5.40 o
   3  14   8      142.50      155.94      6.28 o
  -7  15   8        2.90        3.10      2.48 o
  -6  15   8        7.07        6.62      2.40 o
  -5  15   8        2.11       -0.20      2.46 o
  -4  15   8       46.16       36.71      2.67 o
  -3  15   8        8.54        9.96      1.93 o
  -2  15   8       26.36       25.49      3.05 o
  -1  15   8       10.12        9.48      2.21 o
   0  15   8       44.11       44.37      5.88 o
   1  15   8        0.04       -0.21      1.85 o
   2  15   8        0.03       -0.90      2.06 o
  -5  16   8        0.87       -1.56      3.90 o
  -4  16   8       33.97       34.57      3.60 o
  -3  16   8       25.36       17.82      3.30 o
  -2  16   8       12.25       11.89      6.33 o
  -1  16   8        8.28        6.56      5.87 o
   0  16   8       22.06       16.75      4.39 o
 -13   0   9       56.92       58.67      6.11 o
 -11   0   9       21.10       17.33      4.45 o
  -9   0   9      581.36      557.69     15.26 o
  -7   0   9     2027.23     2031.71     27.18 o
  -5   0   9      141.03      130.17      4.57 o
  -3   0   9       34.09       26.53      2.08 o
  -1   0   9      270.52      285.13      6.39 o
   1   0   9       28.64       24.59      2.55 o
   3   0   9       49.88       57.54      5.03 o
   5   0   9      301.18      304.12     10.75 o
   7   0   9        1.96        2.55      4.17 o
 -13   1   9        0.55       -1.77      2.76 o
 -12   1   9        0.47       -2.41      2.41 o
 -11   1   9       50.30       45.33      3.63 o
 -10   1   9      205.77      211.86      6.59 o
  -9   1   9      345.00      378.47      8.54 o
  -8   1   9       17.89       20.42      2.47 o
  -7   1   9       23.21       25.03      2.22 o
  -6   1   9      243.72      232.02      4.30 o
  -5   1   9       98.18      102.46      2.89 o
  -4   1   9      489.21      473.22      6.14 o
  -3   1   9       35.59       37.69      1.66 o
  -2   1   9      118.20      122.99      3.14 o
  -1   1   9      106.94      120.53      2.99 o
   0   1   9      685.07      689.19      8.29 o
   1   1   9       21.85       20.52      1.79 o
   2   1   9       75.85       63.11      2.50 o
   3   1   9      160.03      162.00      4.47 o
   4   1   9       27.00       16.42      2.97 o
   5   1   9       67.05       52.94      3.84 o
   6   1   9      194.66      203.93      6.75 o
   7   1   9       32.81       29.58      3.70 o
   8   1   9       70.07       61.48      5.38 o
 -13   2   9       67.14       70.08      6.69 o
 -12   2   9        4.32        4.32      2.70 o
 -11   2   9       19.95       16.85      3.08 o
 -10   2   9      181.18      184.46      7.27 o
  -9   2   9       93.32       91.33      4.56 o
  -8   2   9       13.49        9.08      2.21 o
  -7   2   9      669.24      673.82      9.40 o
  -6   2   9        8.33        8.31      1.49 o
  -5   2   9        6.41        5.57      1.39 o
  -4   2   9       14.09       12.03      1.41 o
  -3   2   9        3.80        5.22      1.42 o
  -2   2   9      236.50      231.86      4.00 o
  -1   2   9      859.56      863.35      9.42 o
   0   2   9        2.87        1.23      1.33 o
   1   2   9       10.41        7.75      1.51 o
   2   2   9       85.57       99.22      3.46 o
   3   2   9      497.40      456.54      7.48 o
   4   2   9       24.22       19.43      3.89 o
   5   2   9       26.63       30.08      5.13 o
   6   2   9       66.95       61.74      4.92 o
   7   2   9        6.85       10.13      3.72 o
   8   2   9        0.04       -4.81      5.00 o
 -13   3   9        0.03       -1.55      3.37 o
 -12   3   9        7.51        8.92      2.96 o
 -11   3   9        4.90        3.85      2.63 o
 -10   3   9       50.28       56.19      3.67 o
  -9   3   9      167.80      168.74      5.03 o
  -8   3   9        0.41        0.04      1.68 o
  -7   3   9       29.53       32.81      3.88 o
  -6   3   9       36.33       38.42      2.33 o
  -5   3   9      794.12      772.43      8.74 o
  -4   3   9     1465.62     1476.20     13.58 o
  -3   3   9       54.69       52.95      2.17 o
  -2   3   9      151.34      145.48      3.99 o
  -1   3   9       24.47       23.00      2.28 o
   0   3   9       11.01       10.38      1.62 o
   1   3   9      166.74      165.51      4.09 o
   2   3   9      397.09      398.73      6.69 o
   3   3   9        5.76        4.55      1.89 o
   4   3   9        6.10        2.63      1.94 o
   5   3   9        0.51        2.34      3.01 o
   6   3   9       23.60       24.61      5.75 o
   7   3   9      109.89      110.52      6.34 o
   8   3   9       34.72       38.59      5.09 o
 -13   4   9        0.66       -3.31      3.31 o
 -12   4   9        5.32        0.49      3.35 o
 -11   4   9        0.21       -2.35      2.80 o
 -10   4   9       14.54       15.15      2.72 o
  -9   4   9      161.58      163.27      4.85 o
  -8   4   9      150.28      149.63      4.46 o
  -7   4   9        6.04        7.86      1.78 o
  -6   4   9       38.05       31.61      2.13 o
  -5   4   9      164.72      185.60      4.04 o
  -4   4   9      161.90      170.15      3.48 o
  -3   4   9       11.04        9.02      1.50 o
  -2   4   9      339.23      357.34      5.07 o
  -1   4   9       12.83        5.51      1.46 o
   0   4   9      576.48      564.43      7.96 o
   1   4   9      200.88      208.99      6.23 o
   2   4   9       16.47       16.93      2.04 o
   3   4   9      193.82      207.24      5.39 o
   4   4   9       21.02       29.83      2.79 o
   5   4   9        2.03        0.06      3.47 o
   6   4   9       72.40       60.48      4.97 o
   7   4   9        6.82        3.90      3.75 o
   8   4   9       11.48       16.28      4.41 o
 -13   5   9        2.57        2.11      4.27 o
 -12   5   9        1.53        0.49      3.20 o
 -11   5   9        1.49        1.72      5.23 o
 -10   5   9       26.00       31.21      3.85 o
  -9   5   9       27.35       30.17      3.13 o
  -8   5   9        7.01        3.93      2.25 o
  -7   5   9       64.52       62.30      2.94 o
  -6   5   9        4.78        1.81      1.47 o
  -5   5   9       95.48       87.43      2.85 o
  -4   5   9      148.14      141.31      3.54 o
  -3   5   9        4.21        3.71      1.41 o
  -2   5   9      105.29      105.88      2.88 o
  -1   5   9       34.41       32.77      2.02 o
   0   5   9        0.13       -1.41      1.45 o
   1   5   9        9.39        6.80      2.00 o
   2   5   9       63.36       59.54      3.10 o
   3   5   9       53.04       54.02      3.16 o
   4   5   9        1.58       -1.98      1.98 o
   5   5   9       15.61       20.24      3.75 o
   6   5   9       19.08        9.50      3.53 o
   7   5   9        0.12       -3.32      3.32 o
 -13   6   9        3.73        6.31      3.88 o
 -12   6   9       55.64       63.30      6.13 o
 -11   6   9        9.15        5.86      3.41 o
 -10   6   9        7.82        5.63      3.14 o
  -9   6   9       15.92       15.92      2.77 o
  -8   6   9        0.92        1.67      2.60 o
  -7   6   9      401.42      379.20      8.06 o
  -6   6   9      371.35      345.60      6.69 o
  -5   6   9       51.91       59.58      2.60 o
  -4   6   9       36.98       29.19      2.53 o
  -3   6   9       35.74       33.17      2.29 o
  -2   6   9      110.23      120.00      3.40 o
  -1   6   9        1.01        1.49      1.69 o
   0   6   9       61.42       57.20      2.91 o
   1   6   9      252.56      233.26      7.41 o
   2   6   9       45.40       55.13      5.13 o
   3   6   9       11.69       11.17      2.37 o
   4   6   9        9.28        9.81      2.43 o
   5   6   9        0.10       -2.12      2.12 o
   6   6   9        1.05        0.82      3.46 o
   7   6   9        1.61       -2.50      3.39 o
 -12   7   9       44.21       39.26      4.66 o
 -11   7   9       15.18       12.89      3.68 o
 -10   7   9      178.05      186.77      6.34 o
  -9   7   9      154.37      135.72      5.23 o
  -8   7   9       29.20       29.39      2.97 o
  -7   7   9      368.34      334.96      7.58 o
  -6   7   9      169.26      145.54      4.47 o
  -5   7   9       92.03       95.19      5.26 o
  -4   7   9        4.07        3.58      1.68 o
  -3   7   9       22.06       27.35      2.95 o
  -2   7   9      246.56      237.53      4.62 o
  -1   7   9        4.99        4.23      1.83 o
   0   7   9       97.06       91.55      3.52 o
   1   7   9      766.55      773.08     15.24 o
   2   7   9        6.73        3.48      2.28 o
   3   7   9       65.30       70.59      4.82 o
   4   7   9      130.24      118.21      4.46 o
   5   7   9       10.62       13.47      2.96 o
   6   7   9       44.79       44.05      4.79 o
   7   7   9       35.98       34.42      4.64 o
 -12   8   9        7.75        9.82      3.75 o
 -11   8   9       22.10       23.88      4.00 o
 -10   8   9       60.99       57.60      5.35 o
  -9   8   9       57.21       54.98      3.76 o
  -8   8   9       26.08       16.68      2.65 o
  -7   8   9        7.39        7.00      2.17 o
  -6   8   9      241.76      220.77      5.35 o
  -5   8   9        3.47        1.96      1.94 o
  -4   8   9        0.46       -0.45      1.80 o
  -3   8   9      108.15      110.52      3.54 o
  -2   8   9        0.99        0.43      1.44 o
  -1   8   9      380.63      361.36      6.55 o
   0   8   9      231.50      230.05      5.26 o
   1   8   9      144.64      144.40      4.40 o
   2   8   9        0.09        0.89      2.07 o
   3   8   9      361.83      346.42      7.16 o
   4   8   9      201.71      218.90      5.88 o
   5   8   9        8.66       10.15      2.72 o
   6   8   9        1.41       -0.28      3.40 o
 -11   9   9        2.02        2.12      3.27 o
 -10   9   9        6.62        4.86      2.72 o
  -9   9   9      181.69      167.18      5.81 o
  -8   9   9        1.43       -1.15      2.02 o
  -7   9   9        9.24        2.34      2.01 o
  -6   9   9       35.41       30.63      2.72 o
  -5   9   9        0.05        2.16      1.95 o
  -4   9   9       40.56       29.63      2.60 o
  -3   9   9       16.76       16.51      1.90 o
  -2   9   9       78.36       84.05      3.18 o
  -1   9   9        7.34        7.54      1.87 o
   0   9   9       19.34       19.89      2.18 o
   1   9   9      407.19      397.92      7.20 o
   2   9   9       11.98       16.54      2.45 o
   3   9   9       36.86       39.31      2.98 o
   4   9   9      156.44      159.87      7.32 o
   5   9   9        1.91        1.74      2.47 o
   6   9   9        0.53        0.44      3.01 o
 -11  10   9        1.12        2.67      7.65 o
 -10  10   9        5.64        6.77      2.70 o
  -9  10   9       59.68       63.28      4.01 o
  -8  10   9       60.29       75.76      3.62 o
  -7  10   9      149.10      140.23      5.84 o
  -6  10   9       16.40       16.33      2.50 o
  -5  10   9       28.97       38.37      2.83 o
  -4  10   9        4.98        4.50      2.01 o
  -3  10   9        9.55        3.92      1.67 o
  -2  10   9      111.64      120.98      3.64 o
  -1  10   9       93.29      105.47      3.51 o
   0  10   9       11.02       12.09      2.36 o
   1  10   9      384.28      375.04      6.91 o
   2  10   9      138.52      132.54      4.36 o
   3  10   9       34.01       33.26      2.85 o
   4  10   9      152.47      171.32      5.29 o
   5  10   9      102.27      121.38      4.80 o
 -10  11   9        7.98        6.44      3.05 o
  -9  11   9        0.01        0.61      2.73 o
  -8  11   9        1.38       -0.14      2.03 o
  -7  11   9        9.31       11.77      2.49 o
  -6  11   9       77.77       77.88      3.76 o
  -5  11   9       18.98       17.99      2.48 o
  -4  11   9      174.31      174.08      5.04 o
  -3  11   9        2.50        4.22      1.98 o
  -2  11   9      123.72      109.09      3.43 o
  -1  11   9       42.24       36.63      2.38 o
   0  11   9      201.97      203.30      6.60 o
   1  11   9      189.58      183.34      4.77 o
   2  11   9       61.82       66.77      3.59 o
   3  11   9        0.32       -0.51      2.10 o
   4  11   9        0.91        2.55      2.24 o
   5  11   9        1.37       -1.18      2.36 o
  -9  12   9       29.06       35.16      4.43 o
  -8  12   9        2.16       -2.36      2.36 o
  -7  12   9        8.56        5.02      2.55 o
  -6  12   9        6.97        8.75      2.48 o
  -5  12   9        4.68        9.55      2.34 o
  -4  12   9       13.42       11.59      2.19 o
  -3  12   9       11.71       10.27      2.07 o
  -2  12   9       16.51       12.41      2.64 o
  -1  12   9       10.09       12.52      1.81 o
   0  12   9       74.90       69.73      2.93 o
   1  12   9       44.73       49.98      3.28 o
   2  12   9        6.39        4.84      2.32 o
   3  12   9        0.34       -2.16      2.16 o
   4  12   9        0.04       -0.66      2.22 o
  -8  13   9        8.12        9.20      2.88 o
  -7  13   9        4.66        5.25      3.06 o
  -6  13   9       27.92       29.84      5.23 o
  -5  13   9        3.10       -1.05      2.13 o
  -4  13   9        6.18        8.65      2.28 o
  -3  13   9       75.58       77.77      3.28 o
  -2  13   9        0.39        2.38      1.66 o
  -1  13   9        1.83        3.25      1.73 o
   0  13   9       14.36       20.10      2.21 o
   1  13   9       26.53       23.30      2.45 o
   2  13   9       46.14       51.67      3.17 o
   3  13   9        3.51        1.33      2.71 o
  -7  14   9        3.14        0.54      2.49 o
  -6  14   9       80.31       88.35      4.58 o
  -5  14   9       15.77       24.38      2.86 o
  -4  14   9        3.91        4.73      2.16 o
  -3  14   9      104.97      104.51      3.68 o
  -2  14   9        0.82        1.86      1.67 o
  -1  14   9       35.00       42.23      2.48 o
   0  14   9        6.27        3.38      1.81 o
   1  14   9        6.94        4.58      2.00 o
   2  14   9        1.87        2.99      2.19 o
  -5  15   9        0.89        1.63      2.86 o
  -4  15   9        1.13        3.13      4.09 o
  -3  15   9       21.12       19.72      2.47 o
  -2  15   9        4.66        4.53      2.92 o
  -1  15   9       15.71       13.28      1.91 o
   0  15   9        7.54       17.30      2.05 o
 -12   0  10        6.23        4.63      4.12 o
 -10   0  10       56.59       37.98      4.76 o
  -8   0  10     1140.98     1138.23     24.48 o
  -6   0  10     1626.49     1639.45     22.91 o
  -4   0  10        9.95        4.75      2.00 o
  -2   0  10      112.57      115.56      4.46 o
   0   0  10      720.20      752.89     16.67 o
   2   0  10      189.24      195.93      8.51 o
   4   0  10      311.17      268.17     10.46 o
   6   0  10       15.29        9.18      4.52 o
 -13   1  10        8.13        8.53      3.11 o
 -12   1  10        2.22        3.00      2.79 o
 -11   1  10        4.88        1.67      2.65 o
 -10   1  10        4.71        3.41      2.62 o
  -9   1  10       44.32       43.88      3.61 o
  -8   1  10       62.69       57.85      6.61 o
  -7   1  10      222.19      213.22      6.83 o
  -6   1  10      475.91      460.13      7.47 o
  -5   1  10       63.06       67.82      2.65 o
  -4   1  10      173.92      168.80      3.31 o
  -3   1  10      200.45      205.59      3.79 o
  -2   1  10       67.63       60.17      2.41 o
  -1   1  10      167.98      176.48      4.12 o
   0   1  10      251.02      242.13      6.80 o
   1   1  10      256.72      263.23      5.57 o
   2   1  10      266.94      251.55      6.81 o
   3   1  10        2.03       -2.54      2.54 o
   4   1  10       69.28       68.26      5.56 o
   5   1  10       89.81       74.34      4.38 o
   6   1  10        4.84        2.38      3.51 o
   7   1  10       91.46      112.96      6.94 o
 -13   2  10       71.54       87.64      5.98 o
 -12   2  10        1.02       -0.20      2.66 o
 -11   2  10       70.23       76.54      5.83 o
 -10   2  10       19.58       24.10      3.16 o
  -9   2  10        0.69       -3.07      3.07 o
  -8   2  10        2.54       -1.62      2.39 o
  -7   2  10      105.05      104.81      3.71 o
  -6   2  10      237.82      235.29      5.16 o
  -5   2  10      648.06      645.69      9.14 o
  -4   2  10      172.10      173.50      4.07 o
  -3   2  10      179.42      190.73      3.90 o
  -2   2  10        0.10       -1.41      1.41 o
  -1   2  10      264.59      295.77      6.23 o
   0   2  10       33.43       38.45      2.50 o
   1   2  10       93.69       98.95      3.57 o
   2   2  10      279.01      278.21      5.85 o
   3   2  10        0.72        1.96      2.54 o
   4   2  10       40.27       54.51      3.90 o
   5   2  10       40.62       40.26      4.54 o
   6   2  10        1.84       -1.90      3.24 o
   7   2  10        3.34       -1.89      3.52 o
 -13   3  10        1.13       -1.60      5.01 o
 -12   3  10       22.47       24.24      4.07 o
 -11   3  10        9.29        2.46      3.22 o
 -10   3  10        3.57        1.25      2.49 o
  -9   3  10       35.19       40.42      3.37 o
  -8   3  10        9.84        6.36      1.93 o
  -7   3  10       24.92       25.52      2.26 o
  -6   3  10       26.69       26.47      2.28 o
  -5   3  10       29.96       34.79      2.25 o
  -4   3  10       51.62       45.87      2.35 o
  -3   3  10      300.38      287.08      6.80 o
  -2   3  10       40.86       40.77      2.44 o
  -1   3  10        9.83        6.38      1.74 o
   0   3  10       22.47       19.71      2.09 o
   1   3  10       19.33       17.28      2.65 o
   2   3  10      321.70      331.97      6.28 o
   3   3  10        7.08        5.52      3.02 o
   4   3  10        0.97        0.54      2.98 o
   5   3  10       52.93       67.56      5.11 o
   6   3  10        0.06        5.08      3.60 o
   7   3  10       21.46       40.02     10.93 o
 -12   4  10        5.64        8.61      3.71 o
 -11   4  10        5.05        0.76      3.23 o
 -10   4  10        0.30        1.81      3.00 o
  -9   4  10        4.24        3.55      2.91 o
  -8   4  10      173.81      180.48      5.25 o
  -7   4  10        4.27        3.88      1.76 o
  -6   4  10       93.17       93.98      3.81 o
  -5   4  10       75.46       78.60      2.87 o
  -4   4  10      440.74      416.60      6.74 o
  -3   4  10       14.10       17.96      1.87 o
  -2   4  10       57.68       59.35      2.72 o
  -1   4  10       32.38       32.25      2.30 o
   0   4  10       15.34       12.11      2.22 o
   1   4  10       43.63       41.40      2.95 o
   2   4  10       24.52       21.56      3.08 o
   3   4  10       17.22       20.23      2.71 o
   4   4  10       34.79       45.50      4.37 o
   5   4  10       39.03       39.18      4.60 o
   6   4  10       20.68       30.59      4.48 o
 -12   5  10       19.92       14.25      4.71 o
 -11   5  10        2.93        0.70      3.12 o
 -10   5  10       83.32       84.35      5.25 o
  -9   5  10       64.27       81.24      5.11 o
  -8   5  10       52.15       58.69      3.30 o
  -7   5  10        0.10        3.47      1.99 o
  -6   5  10        1.84        0.87      2.04 o
  -5   5  10      185.25      195.68      4.66 o
  -4   5  10       69.14       60.95      3.10 o
  -3   5  10      520.59      543.65      8.11 o
  -2   5  10      816.59      868.92     12.38 o
  -1   5  10        1.26       -2.05      2.05 o
   0   5  10      286.06      259.28      5.95 o
   1   5  10        2.56       -1.64      1.88 o
   2   5  10       64.59       58.43      3.31 o
   3   5  10        4.73        7.71      2.32 o
   4   5  10        0.34       -2.79      2.79 o
   5   5  10        1.01       -3.01      3.01 o
   6   5  10       81.22       87.24      8.86 o
 -12   6  10        8.77        8.40      3.83 o
 -11   6  10       72.74       72.92      8.60 o
 -10   6  10       17.87       26.55      3.95 o
  -9   6  10        2.62        4.85      2.74 o
  -8   6  10       60.12       59.64      3.82 o
  -7   6  10       90.86       75.92      5.45 o
  -6   6  10       61.78       76.64      3.17 o
  -5   6  10      257.41      257.37      5.79 o
  -4   6  10        5.53        7.99      2.09 o
  -3   6  10       59.10       59.45      2.87 o
  -2   6  10      375.91      351.65      8.22 o
  -1   6  10      174.79      170.53      4.78 o
   0   6  10       26.64       25.78      2.58 o
   1   6  10      181.40      180.34      5.10 o
   2   6  10       43.16       47.74      3.14 o
   3   6  10        0.48        3.40      2.25 o
   4   6  10       15.28       14.81      2.69 o
   5   6  10        1.36        2.83      3.48 o
   6   6  10       30.81       37.05      4.79 o
 -12   7  10       59.79       51.19      6.72 o
 -11   7  10        6.67       -0.97      3.34 o
 -10   7  10       37.06       35.15      4.30 o
  -9   7  10        1.59        0.86      2.56 o
  -8   7  10        0.75        1.92      2.37 o
  -7   7  10       33.06       40.15      3.00 o
  -6   7  10      208.43      194.31      5.46 o
  -5   7  10       89.57       91.70      3.71 o
  -4   7  10      192.30      178.20      4.75 o
  -3   7  10       10.42        5.04      1.83 o
  -2   7  10      399.96      395.45      7.29 o
  -1   7  10        2.93        1.62      1.98 o
   0   7  10        2.56        4.24      2.04 o
   1   7  10        2.29        1.10      2.02 o
   2   7  10       44.46       53.48      3.21 o
   3   7  10       17.23       19.07      2.70 o
   4   7  10       23.69       26.89      3.03 o
   5   7  10        2.00        0.21      3.56 o
   6   7  10       32.93       46.26      5.15 o
 -11   8  10        1.56        1.32      3.33 o
 -10   8  10        6.10       -0.97      4.97 o
  -9   8  10       12.23        5.88      2.81 o
  -8   8  10        3.12        2.09      2.64 o
  -7   8  10      191.70      192.05      5.46 o
  -6   8  10        4.13        4.05      2.60 o
  -5   8  10        1.92        2.00      1.83 o
  -4   8  10        4.22       -0.15      1.68 o
  -3   8  10       95.26       92.50      3.25 o
  -2   8  10        0.53        0.56      2.05 o
  -1   8  10        6.79        9.40      2.06 o
   0   8  10       35.28       41.04      2.82 o
   1   8  10       69.22       77.42      6.01 o
   2   8  10       13.33       11.05      2.45 o
   3   8  10       19.41       12.44      2.71 o
   4   8  10      146.82      167.66      5.51 o
   5   8  10       22.53       30.38      6.27 o
 -11   9  10        3.70        6.16      4.64 o
 -10   9  10        1.84        7.70      3.34 o
  -9   9  10        4.40        6.50      2.43 o
  -8   9  10        1.19        4.17      2.35 o
  -7   9  10       47.97       59.38      3.35 o
  -6   9  10        3.57        4.91      2.30 o
  -5   9  10       25.83       36.33      4.81 o
  -4   9  10      114.26      117.77      4.00 o
  -3   9  10       11.72       12.92      1.89 o
  -2   9  10        3.13        0.12      1.80 o
  -1   9  10       15.70       16.91      2.55 o
   0   9  10        9.83       12.59      2.22 o
   1   9  10        2.14        2.51      2.12 o
   2   9  10        6.73        3.93      2.24 o
   3   9  10        3.22        1.12      2.36 o
   4   9  10        9.09        6.49      2.62 o
   5   9  10       23.01       28.16      3.77 o
 -10  10  10       13.51       23.24      3.34 o
  -9  10  10        0.16        3.67      2.43 o
  -8  10  10       31.96       33.92      3.00 o
  -7  10  10        4.89        5.08      2.43 o
  -6  10  10       14.36       11.15      2.51 o
  -5  10  10       13.13        9.75      2.75 o
  -4  10  10        1.17        3.25      1.82 o
  -3  10  10       18.08       20.01      2.02 o
  -2  10  10       34.70       32.63      2.47 o
  -1  10  10       77.33       84.43      3.47 o
   0  10  10        0.47       -2.00      2.00 o
   1  10  10        5.70        6.14      2.27 o
   2  10  10       69.76       71.42      3.62 o
   3  10  10        5.99        3.34      2.39 o
   4  10  10       13.27        9.51      2.68 o
  -9  11  10        4.26        5.12      3.17 o
  -8  11  10       56.65       55.12      3.79 o
  -7  11  10       68.66       72.44      3.93 o
  -6  11  10        2.61        0.30      2.45 o
  -5  11  10       78.79       63.01      3.55 o
  -4  11  10       61.42       65.81      3.09 o
  -3  11  10      101.49       94.45      3.24 o
  -2  11  10        0.70       -1.74      1.74 o
  -1  11  10        0.60       -1.78      1.78 o
   0  11  10       19.10       14.69      2.21 o
   1  11  10       14.92       28.12      2.67 o
   2  11  10       47.48       55.83      3.28 o
   3  11  10        1.59       -2.18      2.18 o
  -8  12  10       81.66       95.16      8.10 o
  -7  12  10       13.73       18.02      3.18 o
  -6  12  10        0.02        0.96      2.54 o
  -5  12  10      112.76      115.44      5.94 o
  -4  12  10        2.77        0.72      2.13 o
  -3  12  10        0.21       -2.12      2.12 o
  -2  12  10      129.85      142.99      5.28 o
  -1  12  10       16.94       14.35      2.19 o
   0  12  10        0.80        2.48      1.90 o
   1  12  10       42.87       41.97      3.09 o
   2  12  10        0.02       -2.19      2.19 o
  -7  13  10        0.03        1.05      2.53 o
  -6  13  10        4.13        0.86      2.87 o
  -5  13  10       87.61       97.35      6.36 o
  -4  13  10       26.60       30.61      3.19 o
  -3  13  10        2.53        1.97      1.90 o
  -2  13  10       36.49       34.14      4.11 o
  -1  13  10        1.96        1.61      1.97 o
   0  13  10        1.75       -1.33      2.47 o
   1  13  10        1.12       -1.62      3.58 o
  -5  14  10       67.65       75.31      4.21 o
  -4  14  10        1.83       -0.48      1.95 o
  -3  14  10        0.14        1.67      1.92 o
  -2  14  10        0.60       -1.48      1.81 o
  -1  14  10       28.51       32.75      2.67 o
 -11   0  11        0.88        5.70      4.03 o
  -9   0  11       15.03        9.10      3.69 o
  -7   0  11      258.69      272.51     10.23 o
  -5   0  11       27.87       18.50      3.43 o
  -3   0  11      305.92      294.29     12.79 o
  -1   0  11      131.24      129.39      7.42 o
   1   0  11      595.05      587.57     15.79 o
   3   0  11       92.43       80.21      8.07 o
   5   0  11       75.89       59.44      9.17 o
 -12   1  11       62.29       68.29      4.49 o
 -11   1  11       18.36       27.69      3.45 o
 -10   1  11        0.00        0.60      2.49 o
  -9   1  11       14.87       12.15      2.75 o
  -8   1  11        2.46        0.38      2.42 o
  -7   1  11        0.03        1.52      2.43 o
  -6   1  11      485.24      481.15      9.62 o
  -5   1  11       98.27       94.29      3.34 o
  -4   1  11      328.29      326.96      6.14 o
  -3   1  11       13.63        6.61      2.06 o
  -2   1  11        0.42       -1.75      1.75 o
  -1   1  11      150.89      152.38      4.46 o
   0   1  11      418.29      436.57      9.20 o
   1   1  11      124.15      124.41      7.13 o
   2   1  11        7.29        4.66      2.62 o
   3   1  11        1.05        4.88      2.70 o
   4   1  11       39.84       42.19      4.54 o
   5   1  11       15.84       15.27      4.05 o
   6   1  11        1.36       -3.59      4.57 o
 -12   2  11       19.34       18.99      4.65 o
 -11   2  11        1.99        0.90      3.54 o
 -10   2  11        1.38       -1.56      4.78 o
  -9   2  11       63.63       60.25      3.84 o
  -8   2  11        1.60        0.09      2.21 o
  -7   2  11        5.28        3.44      2.45 o
  -6   2  11        0.82        2.64      1.87 o
  -5   2  11        0.38        0.77      1.96 o
  -4   2  11      205.27      195.27      4.53 o
  -3   2  11      416.93      420.94      7.20 o
  -2   2  11        1.10       -1.71      1.71 o
  -1   2  11       58.56       63.67      3.08 o
   0   2  11       28.73       26.28      2.44 o
   1   2  11       13.71       11.06      2.73 o
   2   2  11       22.08       14.01      3.43 o
   3   2  11       11.46        9.15      5.01 o
   4   2  11        0.02       -2.97      5.04 o
   5   2  11        2.77        1.23      3.49 o
 -12   3  11        3.70       -3.34      3.34 o
 -11   3  11        9.74       14.01      3.82 o
 -10   3  11       31.05       30.43      4.05 o
  -9   3  11       12.31       13.71      3.56 o
  -8   3  11       65.88       59.94      7.72 o
  -7   3  11      118.25      106.93      7.09 o
  -6   3  11        9.05        7.06      1.92 o
  -5   3  11       25.91       26.26      2.23 o
  -4   3  11       35.24       39.74      2.41 o
  -3   3  11       29.21       23.54      2.35 o
  -2   3  11       29.32       30.23      2.52 o
  -1   3  11      251.43      265.24      6.34 o
   0   3  11        0.40       -0.68      2.10 o
   1   3  11        0.18       -1.35      2.14 o
   2   3  11        1.00       -1.88      2.75 o
   3   3  11        2.74        3.11      3.26 o
   4   3  11       73.17       69.90      5.34 o
   5   3  11        4.63        4.52      4.15 o
 -12   4  11       49.26       60.15      5.30 o
 -11   4  11       16.59       24.45      4.25 o
 -10   4  11        0.69        3.94      3.31 o
  -9   4  11      110.62      112.86      6.76 o
  -8   4  11        6.08        3.65      2.99 o
  -7   4  11       29.52       20.51      2.67 o
  -6   4  11       71.74       82.15      3.47 o
  -5   4  11      166.41      170.74      4.68 o
  -4   4  11      282.81      265.47      5.71 o
  -3   4  11        0.05       -2.19      2.19 o
  -2   4  11      365.04      382.82      7.66 o
  -1   4  11      305.57      298.02      6.76 o
   0   4  11        3.01       -0.13      2.19 o
   1   4  11        2.15        1.33      2.23 o
   2   4  11       16.28       23.29      3.78 o
   3   4  11       27.97       19.01      4.26 o
   4   4  11       11.30        7.42      3.69 o
   5   4  11        8.45        7.99      4.10 o
 -12   5  11        7.82        2.26      3.73 o
 -11   5  11       96.08      107.20      6.28 o
 -10   5  11        0.48        6.08      3.48 o
  -9   5  11        0.34       -1.10      3.32 o
  -8   5  11        7.81        4.45      2.28 o
  -7   5  11       26.64       28.04      2.56 o
  -6   5  11        4.33        2.80      1.99 o
  -5   5  11       18.23       26.20      2.65 o
  -4   5  11        9.17       11.03      2.44 o
  -3   5  11      108.37      113.75      4.25 o
  -2   5  11      120.64      124.91      4.53 o
  -1   5  11        1.37        0.28      2.11 o
   0   5  11        1.17        2.07      2.19 o
   1   5  11       68.58       75.51      4.19 o
   2   5  11        9.91        9.76      2.58 o
   3   5  11       38.62       47.65      4.61 o
   4   5  11       32.87       31.04      4.46 o
   5   5  11       10.11       11.16      3.98 o
 -11   6  11       48.73       62.74      5.31 o
 -10   6  11       33.56       33.05      4.40 o
  -9   6  11        1.26       -3.12      3.12 o
  -8   6  11        3.82        6.76      2.36 o
  -7   6  11      138.35      134.69      4.40 o
  -6   6  11       49.41       50.66      2.98 o
  -5   6  11      135.80      131.10      4.57 o
  -4   6  11       59.29       40.66      2.66 o
  -3   6  11       57.69       54.21      3.22 o
  -2   6  11      122.84      127.68      4.47 o
  -1   6  11        3.15        2.46      2.14 o
   0   6  11      124.17      133.22      4.73 o
   1   6  11       42.15       33.20      3.04 o
   2   6  11        0.58       -2.20      2.20 o
   3   6  11        1.09        2.45      3.26 o
   4   6  11        1.40        1.53      4.26 o
   5   6  11        6.98        1.39      3.91 o
 -11   7  11       14.53       16.55      4.13 o
 -10   7  11        2.46        1.63      3.34 o
  -9   7  11       74.90       79.04      5.27 o
  -8   7  11        9.11        5.91      2.25 o
  -7   7  11       12.25       11.13      2.25 o
  -6   7  11      149.53      139.00      5.76 o
  -5   7  11       10.22        7.77      2.28 o
  -4   7  11       67.01       54.17      2.86 o
  -3   7  11      234.90      259.96      6.10 o
  -2   7  11        5.09        4.50      2.16 o
  -1   7  11        5.78        4.76      2.12 o
   0   7  11       79.91       75.12      3.66 o
   1   7  11        5.58        8.12      2.37 o
   2   7  11        0.51        0.22      2.21 o
   3   7  11       42.41       51.76      4.66 o
   4   7  11       54.42       51.30      5.12 o
 -10   8  11       85.16      109.80      6.15 o
  -9   8  11       16.07       16.82      2.80 o
  -8   8  11       49.46       46.39      3.41 o
  -7   8  11        0.33       -1.54      1.95 o
  -6   8  11      166.85      155.74      4.96 o
  -5   8  11       27.03       24.09      2.59 o
  -4   8  11       50.20       51.63      2.80 o
  -3   8  11       43.71       46.81      3.05 o
  -2   8  11       95.48       96.07      3.87 o
  -1   8  11        2.92        1.58      2.08 o
   0   8  11      280.03      276.98      7.94 o
   1   8  11       66.36       73.80      3.84 o
   2   8  11      113.69      121.91      4.76 o
   3   8  11       48.22       50.94      3.61 o
   4   8  11        2.07        2.86      4.79 o
 -10   9  11       10.73       21.28      3.80 o
  -9   9  11       10.65       10.48      2.73 o
  -8   9  11        1.27        3.04      2.99 o
  -7   9  11       57.71       63.18      3.49 o
  -6   9  11        0.21       -1.00      2.03 o
  -5   9  11        7.55        3.08      2.08 o
  -4   9  11       86.24       74.64      3.23 o
  -3   9  11      245.03      247.81      6.00 o
  -2   9  11        3.76        1.94      2.18 o
  -1   9  11      182.47      177.20      5.20 o
   0   9  11       56.36       61.21      3.49 o
   1   9  11       62.54       68.45      3.70 o
   2   9  11       48.39       41.51      3.35 o
   3   9  11       16.45       10.25      2.77 o
  -9  10  11        9.31        9.31      3.19 o
  -8  10  11        5.23        5.65      2.82 o
  -7  10  11        6.39        2.66      2.56 o
  -6  10  11      108.27       99.29      4.07 o
  -5  10  11        1.40        2.71      2.09 o
  -4  10  11       69.49       69.01      3.08 o
  -3  10  11        1.94       -0.36      2.50 o
  -2  10  11        7.57        7.18      2.25 o
  -1  10  11      218.82      215.15      5.60 o
   0  10  11        2.71        4.57      2.35 o
   1  10  11        8.17        5.07      2.33 o
   2  10  11      110.39      121.27      4.75 o
  -8  11  11       38.64       36.65      5.63 o
  -7  11  11       34.48       37.63      3.53 o
  -6  11  11        2.01        3.22      2.15 o
  -5  11  11        0.07        0.62      2.04 o
  -4  11  11       52.04       46.97      2.72 o
  -3  11  11       16.50       13.86      2.42 o
  -2  11  11        2.00       -1.42      2.01 o
  -1  11  11        0.65       -1.09      1.99 o
   0  11  11        1.43       -1.04      2.03 o
   1  11  11        0.87       -2.21      2.21 o
  -7  12  11        3.34       -2.80      2.80 o
  -6  12  11        0.83       -2.61      2.61 o
  -5  12  11       48.03       52.09      3.41 o
  -4  12  11       17.53       19.66      2.41 o
  -3  12  11       36.99       38.89      3.51 o
  -2  12  11       27.75       33.11      3.11 o
  -1  12  11        3.95       -0.57      2.23 o
   0  12  11       59.29       74.24      3.97 o
  -4  13  11        1.59        2.23      1.94 o
  -3  13  11       39.29       43.73      3.25 o
  -2  13  11      143.18      167.78      5.42 o
 -10   0  12      294.72      318.42     11.99 o
  -8   0  12        7.76       10.21      3.81 o
  -6   0  12       17.38       20.33      3.59 o
  -4   0  12       36.09       24.79      4.49 o
  -2   0  12       11.25        5.32      5.81 o
   0   0  12        4.28        9.99      6.86 o
   2   0  12      113.15      119.49      7.60 o
   4   0  12       12.30       13.58      7.25 o
 -11   1  12        4.15        5.13      3.49 o
 -10   1  12       19.57       19.41      3.32 o
  -9   1  12        5.47        6.39      3.47 o
  -8   1  12        0.36        3.66      2.58 o
  -7   1  12       18.45       15.11      3.03 o
  -6   1  12      165.10      162.36      6.94 o
  -5   1  12      294.75      295.01      6.27 o
  -4   1  12      121.37      117.16      4.99 o
  -3   1  12      116.10      130.47      8.95 o
  -2   1  12       65.44       71.54      4.13 o
  -1   1  12       45.98       44.73      3.61 o
   0   1  12       30.68       33.25      3.32 o
   1   1  12       42.21       31.84      5.50 o
   2   1  12        0.13       -1.70      4.08 o
   3   1  12       35.01       38.07      4.55 o
   4   1  12        1.03        1.80      4.56 o
 -11   2  12        2.30       10.05      3.75 o
 -10   2  12       29.50       36.13      4.32 o
  -9   2  12       24.75       27.62      4.01 o
  -8   2  12        0.46        0.38      2.75 o
  -7   2  12        9.40        6.20      3.15 o
  -6   2  12        2.98        6.12      2.29 o
  -5   2  12        7.41       11.33      2.28 o
  -4   2  12       10.48        7.07      2.67 o
  -3   2  12      116.08      113.03      7.22 o
  -2   2  12      201.50      210.35      7.68 o
  -1   2  12       15.02       20.43      3.79 o
   0   2  12       45.88       62.35      5.15 o
   1   2  12        9.19       12.17      3.42 o
   2   2  12      169.51      167.32      7.39 o
   3   2  12       14.95       13.83      4.05 o
   4   2  12        0.48        0.30      3.64 o
 -11   3  12       13.23       16.61      4.20 o
 -10   3  12       74.66       86.44      5.72 o
  -9   3  12        4.23        4.18      3.41 o
  -8   3  12        3.15        3.57      3.17 o
  -7   3  12       28.31       34.13      3.49 o
  -6   3  12       84.05       77.83      4.38 o
  -5   3  12       80.14       97.92      4.95 o
  -4   3  12       22.47       20.82      2.79 o
  -3   3  12       14.65       12.24      2.58 o
  -2   3  12      138.31      138.61      6.48 o
  -1   3  12       51.14       47.27      4.44 o
   0   3  12      159.05      179.32      7.49 o
   1   3  12        0.30       -3.28      3.28 o
   2   3  12        0.00        0.08      3.44 o
   3   3  12       18.55       13.90      4.15 o
   4   3  12        1.51        1.85      3.75 o
 -11   4  12        0.06        1.25      3.59 o
 -10   4  12        1.96        2.90      3.56 o
  -9   4  12        0.05       -1.28      4.26 o
  -8   4  12      281.29      288.27      9.15 o
  -7   4  12        6.60       12.94      3.10 o
  -6   4  12       14.94       17.04      3.22 o
  -5   4  12       15.34       11.92      2.37 o
  -4   4  12      233.02      246.12      6.89 o
  -3   4  12       18.31       15.32      2.73 o
  -2   4  12       73.36       76.96      3.89 o
  -1   4  12        0.73        1.52      2.43 o
   0   4  12      129.10      132.31      6.65 o
   1   4  12       11.20       11.87      4.25 o
   2   4  12        0.54       -3.06      3.06 o
   3   4  12       13.12        9.73      3.84 o
   4   4  12       77.21       81.87      6.01 o
 -11   5  12        6.85        7.23      3.86 o
 -10   5  12       16.38       18.65      4.09 o
  -9   5  12       24.18       25.06      4.15 o
  -8   5  12        4.06        1.00      2.72 o
  -7   5  12       98.34       99.73      4.98 o
  -6   5  12        8.28        6.69      2.40 o
  -5   5  12      111.20      114.95      4.13 o
  -4   5  12       36.16       40.87      3.91 o
  -3   5  12       64.57       66.38      3.69 o
  -2   5  12        7.56        9.20      2.55 o
  -1   5  12      180.40      185.69      5.72 o
   0   5  12       11.28       10.22      2.75 o
   1   5  12        6.19        2.85      4.29 o
   2   5  12       23.64       23.19      4.97 o
   3   5  12        2.03       -3.09      3.38 o
 -10   6  12       62.95       80.01      6.84 o
  -9   6  12       53.57       48.25      6.48 o
  -8   6  12       46.47       42.57      3.94 o
  -7   6  12        2.46        0.23      2.19 o
  -6   6  12       46.88       43.62      3.29 o
  -5   6  12       38.22       33.38      2.71 o
  -4   6  12       79.71       79.86      3.51 o
  -3   6  12       42.20       45.26      3.22 o
  -2   6  12        5.70        9.35      2.49 o
  -1   6  12        7.85        6.54      2.47 o
   0   6  12       14.12       13.77      2.72 o
   1   6  12       68.87       83.06      5.72 o
   2   6  12        0.91       -3.35      3.35 o
   3   6  12       71.23       82.13      5.84 o
 -10   7  12       18.00       14.36      4.24 o
  -9   7  12        8.10        7.88      3.10 o
  -8   7  12       19.65       29.24      3.67 o
  -7   7  12       11.21       10.26      2.56 o
  -6   7  12       73.25       69.48      3.70 o
  -5   7  12       12.71        8.26      2.44 o
  -4   7  12       25.99       24.81      2.56 o
  -3   7  12        0.10       -0.12      2.07 o
  -2   7  12        0.66        0.30      2.15 o
  -1   7  12        0.57       -2.18      2.18 o
   0   7  12        0.09        0.01      2.25 o
   1   7  12       20.92       29.50      3.16 o
   2   7  12        1.37        6.83      3.62 o
  -9   8  12       71.21       87.48      6.27 o
  -8   8  12        0.61        1.08      2.56 o
  -7   8  12        9.73        7.63      2.51 o
  -6   8  12       10.34        6.42      2.43 o
  -5   8  12        4.74        4.42      2.30 o
  -4   8  12       20.92       16.94      2.39 o
  -3   8  12       30.38       29.03      3.72 o
  -2   8  12        1.15        2.83      2.36 o
  -1   8  12       20.62       26.35      2.91 o
   0   8  12        6.59        7.74      2.52 o
   1   8  12       23.91       19.10      2.90 o
   2   8  12        2.38        2.84      2.98 o
  -8   9  12       17.73       31.16      4.15 o
  -7   9  12       22.49       19.92      2.86 o
  -6   9  12        4.25        1.59      2.27 o
  -5   9  12        8.10        4.17      2.07 o
  -4   9  12        2.50       -1.78      1.88 o
  -3   9  12       43.45       43.22      3.18 o
  -2   9  12        3.49        0.00      2.18 o
  -1   9  12        3.24       -2.24      2.24 o
   0   9  12        3.56        4.54      2.45 o
   1   9  12        2.18        4.69      2.45 o
  -7  10  12       25.08       24.41      2.93 o
  -6  10  12        3.66        0.65      2.31 o
  -5  10  12       10.37        8.74      2.23 o
  -4  10  12        5.69        6.23      2.36 o
  -3  10  12       47.67       56.62      3.48 o
  -2  10  12       23.86       25.59      2.89 o
  -1  10  12       67.36       71.24      3.91 o
   0  10  12        7.49        1.68      2.56 o
  -6  11  12       17.24       18.32      2.73 o
  -5  11  12        1.05        6.52      2.17 o
  -4  11  12       13.44       13.44      2.59 o
  -3  11  12        0.13        6.80      2.43 o
  -2  11  12       24.50       27.00      3.01 o
  -9   0  13        4.24        8.94      6.21 o
  -7   0  13        0.91        2.24      3.05 o
  -5   0  13       70.85       72.60      6.01 o
  -3   0  13      117.20      127.45     11.91 o
  -1   0  13      125.65      132.11     10.51 o
   1   0  13        6.65        4.18      6.63 o
 -10   1  13       10.74       10.77      3.78 o
  -9   1  13       10.22        6.08      3.70 o
  -8   1  13        1.65        4.01      3.41 o
  -7   1  13        0.25       -2.57      2.57 o
  -6   1  13       31.59       34.69      4.78 o
  -5   1  13       21.44       28.64      4.89 o
  -4   1  13        7.35        1.86      4.41 o
  -3   1  13       19.34       20.62      3.83 o
  -2   1  13       20.86       27.59      4.02 o
  -1   1  13       16.84       29.73      4.12 o
   0   1  13        8.11        0.38      3.20 o
   1   1  13       11.87       13.02      3.75 o
   2   1  13        0.08        0.39      4.52 o
 -10   2  13       21.81       32.32      4.62 o
  -9   2  13       51.56       56.38      6.23 o
  -8   2  13        1.72        4.08      3.49 o
  -7   2  13       64.19       71.48      4.64 o
  -6   2  13      142.64      144.04      6.87 o
  -5   2  13        1.61        5.84      3.02 o
  -4   2  13       11.60        5.95      3.46 o
  -3   2  13      101.64       98.36      9.56 o
  -2   2  13      149.22      151.68      7.09 o
  -1   2  13       37.37       34.99      4.50 o
   0   2  13        1.41       -0.98      3.29 o
   1   2  13        6.33        2.52      3.59 o
   2   2  13        5.14       13.66      3.96 o
 -10   3  13        0.05        1.89      3.69 o
  -9   3  13       22.80       22.23      4.23 o
  -8   3  13       53.97       63.08      4.64 o
  -7   3  13       10.83       16.64      3.52 o
  -6   3  13      111.16      104.66      5.19 o
  -5   3  13       61.50       69.60      4.54 o
  -4   3  13        6.87        0.33      3.23 o
  -3   3  13       65.88       50.01      4.81 o
  -2   3  13       53.62       49.59      4.94 o
  -1   3  13       51.22       56.66      5.16 o
   0   3  13      156.77      163.35      7.60 o
   1   3  13       70.53       59.73      5.31 o
   2   3  13        3.32       -4.21      4.88 o
  -9   4  13        1.72        1.40      3.53 o
  -8   4  13       36.79       38.75      4.14 o
  -7   4  13        5.53       -0.81      2.91 o
  -6   4  13        6.90        4.90      3.01 o
  -5   4  13       95.31       88.50      4.84 o
  -4   4  13       61.52       52.98      5.08 o
  -3   4  13       86.35       92.24      6.03 o
  -2   4  13        3.55       -1.48      3.25 o
  -1   4  13        8.07       16.14      3.96 o
   0   4  13      115.77      114.51      6.44 o
   1   4  13       11.90        5.41      4.00 o
   2   4  13       19.82       31.15      6.28 o
  -9   5  13       13.09       16.56      3.51 o
  -8   5  13       12.78       13.36      3.36 o
  -7   5  13        7.63        3.75      2.99 o
  -6   5  13       64.08       64.17      4.43 o
  -5   5  13       82.89       84.11      4.79 o
  -4   5  13        1.58       -1.84      3.20 o
  -3   5  13        1.00       -2.98      2.98 o
  -2   5  13       21.38       15.85      3.93 o
  -1   5  13       16.12       18.69      4.04 o
   0   5  13      145.88      152.50      8.82 o
   1   5  13        1.04       -2.17      3.34 o
  -9   6  13        0.11       -1.77      3.11 o
  -8   6  13       19.44       26.84      3.84 o
  -7   6  13        2.35       -1.11      4.24 o
  -6   6  13        1.99       -0.32      3.31 o
  -5   6  13       20.77       13.99      3.22 o
  -4   6  13        4.18        4.82      3.02 o
  -3   6  13      126.08      131.32      5.73 o
  -2   6  13       94.51       86.38      5.69 o
  -1   6  13        1.30       -2.14      3.39 o
   0   6  13        1.64       -3.29      3.29 o
   1   6  13        4.20        4.24      3.84 o
  -8   7  13        0.03       -2.38      3.51 o
  -7   7  13       16.29       23.10      4.23 o
  -6   7  13        8.40        8.63      3.64 o
  -5   7  13       90.59       80.99      3.82 o
  -4   7  13        2.48        4.66      2.57 o
  -3   7  13        4.93        7.87      2.65 o
  -2   7  13       11.13       12.54      2.71 o
  -1   7  13       18.75       21.78      4.04 o
   0   7  13       14.41        8.77      4.72 o
  -7   8  13       16.97       20.08      4.09 o
  -6   8  13       12.01       13.21      2.89 o
  -5   8  13       25.53       20.05      2.68 o
  -4   8  13       24.61       29.25      3.17 o
  -3   8  13        2.02        0.06      2.43 o
  -2   8  13       64.11       72.75      4.24 o
  -1   8  13       16.26       18.91      3.03 o
  -5   9  13       64.64       65.90      3.55 o
  -4   9  13        2.32        0.23      2.54 o
  -3   9  13       20.54       13.95      2.95 o
  -8   0  14        9.44        4.74      4.51 o
  -6   0  14      100.13      116.13     11.31 o
  -4   0  14        1.88        9.63      7.17 o
  -2   0  14       38.61       55.72      9.17 o
   0   0  14       19.97       24.66      8.05 o
  -8   1  14        5.00        6.49      3.99 o
  -7   1  14       96.02      109.93      5.04 o
  -6   1  14       36.12       50.56      4.32 o
  -5   1  14        0.82        2.60      4.59 o
  -4   1  14        0.02       -1.26      3.34 o
  -3   1  14       51.70       66.44      6.89 o
  -2   1  14        1.66        2.23      4.38 o
  -1   1  14        0.05        2.20      4.59 o
   0   1  14        8.94        0.36      4.61 o
  -8   2  14       32.88       38.00      4.19 o
  -7   2  14       17.40       24.23      3.37 o
  -6   2  14        1.27        4.10      4.16 o
  -5   2  14       10.65        6.19      3.70 o
  -4   2  14        7.00        3.26      5.28 o
  -3   2  14       46.39       37.20      4.65 o
  -2   2  14       64.29       90.09      5.98 o
  -1   2  14        2.91       -1.18      3.29 o
   0   2  14       17.82        8.64     10.32 o
  -8   3  14       11.21        9.55      3.53 o
  -7   3  14       58.38       63.09      4.67 o
  -6   3  14       19.13       23.22      4.62 o
  -5   3  14        4.89        0.90      3.44 o
  -4   3  14       13.14       11.06      6.02 o
  -3   3  14        0.80        0.99      3.50 o
  -2   3  14        1.21       -1.59      3.56 o
  -1   3  14        7.69        8.12      3.91 o
  -7   4  14        0.29       -1.90      2.99 o
  -6   4  14        6.27        2.79      3.06 o
  -5   4  14       11.51       11.20      3.96 o
  -4   4  14        1.00        4.04      4.25 o
  -3   4  14        9.88       13.30      4.07 o
  -2   4  14       20.64       21.35      4.35 o
  -1   4  14       15.23       15.16      4.31 o
  -6   5  14       29.57       32.92      3.91 o
  -5   5  14        0.11        2.99      4.35 o
  -4   5  14        0.05       -3.21      3.21 o
  -3   5  14       89.61       90.91      6.04 o
  -2   5  14        0.68       -3.56      3.56 o
  -5   6  14        2.55       -0.93      4.31 o
  -4   6  14        0.01       -3.14      3.14 o
  -3   6  14       54.96       78.78      6.62 o
 
